# Supplementary material for: The genus Shirozuella Sasaji (Coleoptera, Coccinellidae, Shirozuellini) from the Chinese mainland
Source: Zookeys. 2012 Apr 10;(182):87–108. doi: 10.3897/zookeys.182.2430 (PMC3337046; doi:10.3897/zookeys.182.2430)
Supplement: XML Treatment for Shirozuella [file zookeys.182.2430-treatment1.xml]

<!DOCTYPE tp:taxon-treatment
  PUBLIC "-//TaxonX//DTD Taxonomic Treatment Publishing DTD v0 20100105//EN" "tax-treatment-NSO.dtd">
<tp:taxon-treatment xmlns:tp="http://www.plazi.org/taxpub"><tp:treatment-meta><mixed-citation publication-type="journal"><person-group><name><surname>Wang</surname><given-names>Xing-Min</given-names></name><name><surname>Ge</surname><given-names>Feng</given-names></name><name><surname>Ren</surname><given-names>Shun-Xiang</given-names></name></person-group><article-title>The genus <italic>Shirozuella</italic> Sasaji (Coleoptera, Coccinellidae, Shirozuellini) from the Chinese mainland</article-title><source>Zookeys</source><day>10</day><month>4</month><year>2012</year><volume>2012</volume><issue>182</issue><fpage>87</fpage><lpage>108</lpage><pub-id pub-id-type="doi">10.3897/zookeys.182.2430</pub-id></mixed-citation></tp:treatment-meta><tp:nomenclature><label>Genus</label><tp:taxon-name>
                        <tp:taxon-name-part taxon-name-part-type="genus">Shirozuella</tp:taxon-name-part>
                    <object-id xmlns:xlink="http://www.w3.org/1999/xlink" xlink:type="simple">http://species-id.net/wiki/Shirozuella</object-id>
								</tp:taxon-name><tp:taxon-authority>Sasaji, 1967</tp:taxon-authority><tp:nomenclature-citation-list><tp:nomenclature-citation><tp:taxon-name>Shirozuella</tp:taxon-name><comment> Sasaji, 1967: 24. Type species: <italic><tp:taxon-name>Shirozuella mirabilis</tp:taxon-name></italic> Sasaji, 1967</comment></tp:nomenclature-citation><tp:nomenclature-citation><tp:taxon-name>Shirozuella</tp:taxon-name><comment>: <xref ref-type="bibr" rid="B14">Yu and Pang 1992</xref>: 37; <xref ref-type="bibr" rid="B3">Miyatake 1994</xref>: 274; <xref ref-type="bibr" rid="B13">Yu et al. 2000</xref>: 187.</comment></tp:nomenclature-citation></tp:nomenclature-citation-list></tp:nomenclature><tp:treatment-sec sec-type="Diagnosis"><title>Diagnosis.</title><p>The tribe <tp:taxon-name>Shirozuellini</tp:taxon-name> includes five genera sharing many similar morphological characters: laterally expanded clypeus, very elongate terminal maxillary palpomere. <italic><tp:taxon-name>Shirozuella</tp:taxon-name></italic>, however can be distinguished from others by having: prosternum with distinct grooves anteriorly to receive antennae (<xref ref-type="fig" rid="F1">Fig. 2</xref>) and maxillary palpi when the head is retracted; underside of head capsule with distinct grooves for reception of the retracted antennae; and antennae composed of nine antennomeres (<xref ref-type="fig" rid="F1">Fig. 3</xref>).
                    </p></tp:treatment-sec><tp:treatment-sec sec-type="Description"><title>Description.</title><p>Body small, oval, relatively elongate; dorsum weakly convex and pubescent (<xref ref-type="fig" rid="F2">Figs 12</xref>–<xref ref-type="fig" rid="F3">29</xref>). Head moderate in size, frontal surface of capsule flattened, slightly convex; clypeus long and distinctly expanded laterally; antennae inserted laterally near the apical end of head capsule; eyes large (<xref ref-type="fig" rid="F1">Fig. 1</xref>). Antennae relatively long, composed of nine antennomeres with a distinct club composed of three antennomeres, eighth antennomere longest and widest, terminal antennomere rather small and conical (<xref ref-type="fig" rid="F1">Fig. 3</xref>). Labrum relatively long. Mandible, bidentate at apex (<xref ref-type="fig" rid="F1">Fig. 4</xref>). Maxillary palp much longer than antenna, composed of four palpomeres; terminal palpomere very elongate, and spatulate, more than twice as long as wide, with apex obliquely <!--PageBreak-->truncate (<xref ref-type="fig" rid="F1">Fig. 5</xref>). Labial palp composed of 3 palpomeres and distal two palpomeres elongate and nearly cylindrical. Ventral surface of head capsule with distinct grooves for reception of retracted antennae.
                    </p><p>Pronotum transverse, about twice as wide as long, strongly convex, lateral margins narrowly marginated and distinctly emarginated anteriorly. Scutellum medium-sized, triangular. Elytra elongate and weakly convex, with conspicuous swelling near humeral edge. Elytral base hardly wider than base of pronotum; elytral margins with very narrow rim, but distinctly visible from above. Hind wing well developed, with veins rather well-developed.</p><p>Prosternum short in front of coxae, distinctly grooved to receive antennae and palpi; prosternal process broad without longitudinal carinae. Mesoventrite broadly and nearly quadrate, slightly wider than long, anterior margin emarginate. Metaventrite broad, discrimen complete. Elytral epipleuron relatively narrow, nearly horizontal, not foveate, obsolete in apical third. Abdomen with six ventrites, ventrite 1 with complete postcoxal lines (<xref ref-type="fig" rid="F1">Fig. 6</xref>). Legs relatively long; femora distinctly swollen and grooved to receive tibiae when retracted; tibiae slender and simple, tarsi composed of 3 tarsomeres (<xref ref-type="fig" rid="F1">Fig. 7</xref>).
                    </p></tp:treatment-sec><tp:treatment-sec sec-type="Distribution"><title>Distribution.</title><p>China (Gansu, Hunan, Henan, Shanxi, Shaanxi, Sichuan, Taiwan, Tibet, Yunnan), Japan, Nepal.</p></tp:treatment-sec><tp:treatment-sec sec-type="Key to species of Shirozuella Sasaji from the Chinese mainland"><title>Key to species of <italic><tp:taxon-name>Shirozuella</tp:taxon-name></italic> Sasaji from the Chinese mainland
                    </title><table-wrap content-type="key" position="anchor" orientation="portrait"><table><tbody><tr><td rowspan="1" colspan="1">1</td><td rowspan="1" colspan="1">Elytron with a yellow or yellowish brown spot or stripe</td><td rowspan="1" colspan="1">2</td></tr><tr><td rowspan="1" colspan="1">–</td><td rowspan="1" colspan="1">Elytron with two yellow or yellowish brown spots or stripes</td><td rowspan="1" colspan="1">6</td></tr><tr><td rowspan="1" colspan="1">2</td><td rowspan="1" colspan="1">Elytron with a nearly rounded spot</td><td rowspan="1" colspan="1">3</td></tr><tr><td rowspan="1" colspan="1">–</td><td rowspan="1" colspan="1">Elytron with a long and diagonal stripe</td><td rowspan="1" colspan="1">4</td></tr><tr><td rowspan="1" colspan="1">3</td><td rowspan="1" colspan="1">Penis short and stout, penis guide in ventral view nearly triangular, apex pointed (<xref ref-type="fig" rid="F1">Fig. 10</xref>). TL: 1.71–1.86mm, TW: 1.19–1.32mm
                                    </td><td rowspan="1" colspan="1"><italic><tp:taxon-name>Shirozuella bimaculata</tp:taxon-name></italic></td></tr><tr><td rowspan="1" colspan="1">–</td><td rowspan="1" colspan="1">Penis long and slender, penis guide in ventral view almost parallel at basal 2/3, apex truncate with a pair of small triangular projections on each side (<xref ref-type="fig" rid="F5">Fig. 39</xref>). TL: 1.58–1.81mm, TW: 1.06–1.22 mm
                                    </td><td rowspan="1" colspan="1"><italic><tp:taxon-name>Shirozuella motuoensis</tp:taxon-name></italic></td></tr><tr><td rowspan="1" colspan="1">4</td><td rowspan="1" colspan="1">Elytral macula emarginate antero-laterally (<xref ref-type="fig" rid="F2">Figs 18–19</xref>). Abdominal postcoxal line complete, reaching ½ length of ventrite 1 (<xref ref-type="fig" rid="F5">Fig. 41</xref>). TL: 1.88mm, TW: 1.19 mm
                                    </td><td rowspan="1" colspan="1"><italic><tp:taxon-name>Shirozuella nibagou</tp:taxon-name></italic></td></tr><tr><td rowspan="1" colspan="1">–</td><td rowspan="1" colspan="1">Elytral macula without antero-lateral emargination Abdominal postcoxal line complete, reaching more than ½ length of ventrite 1</td><td rowspan="1" colspan="1"><italic>5</italic></td></tr><tr><td rowspan="1" colspan="1">5</td><td rowspan="1" colspan="1">Elytra black, apex very narrowly brown (<xref ref-type="fig" rid="F3">Figs 21–22</xref>). Anterior angles of pronotum black (<xref ref-type="fig" rid="F3">Fig. 23</xref>). Apex of penis guide pointed, slightly curved outwardly (<xref ref-type="fig" rid="F6">Fig. 46</xref>). TL: 1.68–1.75mm, TW: 1.02–1.12mm</td><td rowspan="1" colspan="1"><italic><tp:taxon-name>Shirozuella tibetina</tp:taxon-name></italic></td></tr><tr><td rowspan="1" colspan="1">–</td><td rowspan="1" colspan="1">Elytra reddish brown, apical 1/10 yellow (<xref ref-type="fig" rid="F3">Figs 24–25</xref>). Anterior angles of pronotum yellow (<xref ref-type="fig" rid="F3">Fig. 26</xref>). Apex of penis guide unciform (<xref ref-type="fig" rid="F6">Fig. 51</xref>). TL: 1.65–1.75mm, TW: 1.12–1.29mm
                                    </td><td rowspan="1" colspan="1"><italic><tp:taxon-name>Shirozuella unciforma</tp:taxon-name></italic></td></tr><tr><td rowspan="1" colspan="1">6</td><td rowspan="1" colspan="1">Each elytron with two longitudinal yellow spots (<xref ref-type="fig" rid="F3">Fig. 27</xref>). Pronotum black (<xref ref-type="fig" rid="F3">Fig. 27</xref>). TL: 1.86mm, TW: 1.2mm
                                    </td><td rowspan="1" colspan="1"><italic><tp:taxon-name>Shirozuella quadrimacularis</tp:taxon-name></italic><!--PageBreak--></td></tr><tr><td rowspan="1" colspan="1">–</td><td rowspan="1" colspan="1">Each elytron with two transverse bands. Pronotum yellow, or bicolored</td><td rowspan="1" colspan="1">7</td></tr><tr><td rowspan="1" colspan="1">7</td><td rowspan="1" colspan="1">Pronotum with disk black and lateral margins yellow (<xref ref-type="fig" rid="F4">Fig. 30</xref>). TL: 1.81–2.31mm, TW: 1.24–1.58mm
                                    </td><td rowspan="1" colspan="1"><italic><tp:taxon-name>Shirozuella parenthesis</tp:taxon-name></italic></td></tr><tr><td rowspan="1" colspan="1">–</td><td rowspan="1" colspan="1">Pronotum yellow (<xref ref-type="fig" rid="F4">Fig. 33</xref>). TL: 1.94mm, TW: 1.32mm
                                    </td><td rowspan="1" colspan="1"><italic><tp:taxon-name>Shirozuella guoyuei</tp:taxon-name></italic></td></tr></tbody></table></table-wrap><fig id="F1" position="float" orientation="portrait"><label>Figures 1–11.</label><caption><p><italic><tp:taxon-name>Shirozuella bimaculata</tp:taxon-name></italic> Yu. <bold>1</bold> head, frontal view <bold>2</bold> prothorax, ventral <bold>3</bold> antenna <bold>4</bold> mandible <bold>5</bold> maxilla <bold>6</bold> abdomen <bold>7</bold> hind leg <bold>8–10</bold> male genitalia <bold>8</bold> penis <bold>9</bold> tegmen, lateral view <bold>10</bold> tegmen, ventral view <bold>11</bold> female genitalia: ovipositor. Scale bars: <bold>1–2</bold>: 0.2mm; <bold>3–10</bold>: 0.1mm.</p></caption><graphic xmlns:xlink="http://www.w3.org/1999/xlink" xlink:href="ZooKeys-182-087-g001.jpg" position="float" orientation="portrait" xlink:type="simple"/></fig></tp:treatment-sec><tp:treatment-sec><!--Section generated to contain objects referenced in tp:taxon-treatment.--><fig id="F2" position="float" orientation="portrait"><label>Figures 12–20.</label><caption><p><bold>12–14</bold> <italic><tp:taxon-name>Shirozuella bimaculata</tp:taxon-name></italic> Yu. <bold>12</bold> dorsal view; <bold>13</bold> lateral view <bold>14</bold> frontal view <bold>15–17</bold> <italic><tp:taxon-name>Shirozuella motuoensis</tp:taxon-name></italic> sp. n. <bold>15</bold> dorsal view <bold>16</bold> lateral view <bold>17</bold> frontal view <bold>18–20</bold> <italic><tp:taxon-name>Shirozuella nibagou</tp:taxon-name></italic> Yu.<bold>18</bold> dorsal view <bold>19</bold> lateral view <bold>20</bold> frontal view. Scale bars: 0.5mm.</p></caption><graphic xmlns:xlink="http://www.w3.org/1999/xlink" xlink:href="ZooKeys-182-087-g002.jpg" position="float" orientation="portrait" xlink:type="simple"/></fig><fig id="F3" position="float" orientation="portrait"><label>Figures 21–29.</label><caption><p><bold>21–23</bold> <italic><tp:taxon-name>Shirozuella tibetina</tp:taxon-name></italic> sp. n. <bold>21</bold> dorsal view; <bold>22</bold> lateral view <bold>23</bold> frontal view <bold>24–26</bold> <italic><tp:taxon-name>Shirozuella unciforma</tp:taxon-name></italic> sp. n. <bold>24</bold> dorsal view <bold>25</bold> lateral view <bold>26</bold> frontal view <bold>27–29</bold> <italic><tp:taxon-name>Shirozuella quadrimacularis</tp:taxon-name></italic> Yu<bold>27</bold> dorsal view <bold>28</bold> lateral view <bold>29</bold> frontal view. Scale bars: 0.5mm.</p></caption><graphic xmlns:xlink="http://www.w3.org/1999/xlink" xlink:href="ZooKeys-182-087-g003.jpg" position="float" orientation="portrait" xlink:type="simple"/></fig><fig id="F5" position="float" orientation="portrait"><label>Figures 36–43.</label><caption><p><bold>36–40</bold> <italic><tp:taxon-name>Shirozuella motuoensis</tp:taxon-name></italic> sp. n. <bold>36</bold> abdomen <bold>37–39</bold> male genitalia <bold>37</bold> penis <bold>38</bold> tegmen, lateral view <bold>39</bold> tegmen, ventral view <bold>40</bold> female genitalia: ovipositor <bold>41–43</bold> <italic><tp:taxon-name>Shirozuella nibagou</tp:taxon-name></italic> Yu <bold>41</bold> abdomen <bold>42–43</bold> male genitalia <bold>42</bold> penis <bold>43</bold> tegmen, ventral view. Scale bars: 0.1 mm.</p></caption><graphic xmlns:xlink="http://www.w3.org/1999/xlink" xlink:href="ZooKeys-182-087-g005.jpg" position="float" orientation="portrait" xlink:type="simple"/></fig><fig id="F6" position="float" orientation="portrait"><label>Figures 44–53.</label><caption><p><bold>44–48</bold> <italic><tp:taxon-name>Shirozuella tibetina</tp:taxon-name></italic> sp. n. <bold>44</bold> abdomen <bold>45–47</bold> male genitalia <bold>45</bold> penis <bold>46</bold> tegmen, lateral view <bold>47</bold> tegmen, ventral view <bold>48</bold> female genitalia: ovipositor. <bold>49–53</bold> <italic><tp:taxon-name>Shirozuella unciforma</tp:taxon-name></italic> sp. n. <bold>49</bold> abdomen; <bold>50–52</bold> male genitalia: <bold>50</bold> penis <bold>51</bold> tegmen, lateral view <bold>52</bold> tegmen, ventral view <bold>53</bold> female genitalia: ovipositor. Scale bars: 0.1 mm.</p></caption><graphic xmlns:xlink="http://www.w3.org/1999/xlink" xlink:href="ZooKeys-182-087-g006.jpg" position="float" orientation="portrait" xlink:type="simple"/></fig><fig id="F4" position="float" orientation="portrait"><label>Figures 30–35.</label><caption><p><bold>30–32</bold> <italic><tp:taxon-name>Shirozuella parenthesis</tp:taxon-name></italic> Yu <bold>30</bold> dorsal view <bold>31</bold> lateral view <bold>32</bold> frontal view <bold>33–35</bold> <italic><tp:taxon-name>Shirozuella guoyuei</tp:taxon-name></italic> sp. n. <bold>33</bold> dorsal view <bold>34</bold> lateral view <bold>35</bold> frontal view.Scale bars: 0.5mm.</p></caption><graphic xmlns:xlink="http://www.w3.org/1999/xlink" xlink:href="ZooKeys-182-087-g004.jpg" position="float" orientation="portrait" xlink:type="simple"/></fig></tp:treatment-sec><ref-list><ref id="B14"><mixed-citation xmlns:xlink="http://www.w3.org/1999/xlink" xlink:type="simple"><person-group><name name-style="western"><surname>Yu</surname><given-names>GY</given-names></name><name name-style="western"><surname>Pang</surname><given-names>XF</given-names></name></person-group> (<year>1992</year>)<article-title> Description of male genitalia of <italic>Shirozuella mirabilis</italic> Sasaji with two additional new species From Taiwan (Coleoptera: Coccinellidae).</article-title><source>Journal of South China Agricultural University </source><volume>13</volume> (<issue>2</issue>): <fpage>37</fpage>-<lpage>41</lpage>.</mixed-citation></ref><ref id="B3"><mixed-citation xmlns:xlink="http://www.w3.org/1999/xlink" xlink:type="simple"><person-group><name name-style="western"><surname>Miyatake</surname><given-names>M</given-names></name></person-group> (<year>1994</year>)<article-title> Revisional studies on Asian genera of the subfamily Sticholotidinae (Coleoptera: Coccinellidae).</article-title><source>Memoirs of the College of Agriculture, Ehime University  </source><volume>38</volume>: <fpage>223</fpage>-<lpage>292</lpage>.</mixed-citation></ref><ref id="B13"><mixed-citation xmlns:xlink="http://www.w3.org/1999/xlink" xlink:type="simple"><person-group><name name-style="western"><surname>Yu</surname><given-names>GY</given-names></name><name name-style="western"><surname>Montgomery</surname><given-names>M</given-names></name><name name-style="western"><surname>Yao</surname><given-names>D</given-names></name></person-group> (<year>2000</year>)<article-title> Lady Beetles (Coleoptera: Coccinellidae) from Chinese Hemlocks infested with the Hemlock Woolly Adegid, <italic>Adelges tsugae</italic> Annand (Homoptera: Adelgidae).</article-title><source>The Coleopterists Bulletin </source><volume>54</volume> (<issue>2</issue>): <fpage>154</fpage>-<lpage>199</lpage>. doi: <ext-link ext-link-type="uri" xlink:href="http://dx.doi.org/10.1649/0010-065X(2000)054[0154:LBCCFC]2.0.CO" xlink:type="simple">10.1649/0010-065X(2000)054[0154:LBCCFC]2.0.CO</ext-link>;2</mixed-citation></ref></ref-list></tp:taxon-treatment>
