# Supplementary material for: The genus Shirozuella Sasaji (Coleoptera, Coccinellidae, Shirozuellini) from the Chinese mainland
Source: Zookeys. 2012 Apr 10;(182):87–108. doi: 10.3897/zookeys.182.2430 (PMC3337046; doi:10.3897/zookeys.182.2430)
Supplement: XML Treatment for Shirozuella bimaculata [file zookeys.182.2430-treatment2.xml]

<!DOCTYPE tp:taxon-treatment
  PUBLIC "-//TaxonX//DTD Taxonomic Treatment Publishing DTD v0 20100105//EN" "tax-treatment-NSO.dtd">
<tp:taxon-treatment xmlns:tp="http://www.plazi.org/taxpub"><tp:treatment-meta><mixed-citation publication-type="journal"><person-group><name><surname>Wang</surname><given-names>Xing-Min</given-names></name><name><surname>Ge</surname><given-names>Feng</given-names></name><name><surname>Ren</surname><given-names>Shun-Xiang</given-names></name></person-group><article-title>The genus <italic>Shirozuella</italic> Sasaji (Coleoptera, Coccinellidae, Shirozuellini) from the Chinese mainland</article-title><source>Zookeys</source><day>10</day><month>4</month><year>2012</year><volume>2012</volume><issue>182</issue><fpage>87</fpage><lpage>108</lpage><pub-id pub-id-type="doi">10.3897/zookeys.182.2430</pub-id></mixed-citation></tp:treatment-meta><tp:nomenclature><tp:taxon-name>
                        <tp:taxon-name-part taxon-name-part-type="genus">Shirozuella</tp:taxon-name-part>
                        <tp:taxon-name-part taxon-name-part-type="species">bimaculata</tp:taxon-name-part>
                    <object-id xmlns:xlink="http://www.w3.org/1999/xlink" xlink:type="simple">http://species-id.net/wiki/Shirozuella_bimaculata</object-id>
								</tp:taxon-name><tp:taxon-authority>Yu, 2000</tp:taxon-authority><xref ref-type="fig" rid="F1">Figs 1</xref><xref ref-type="fig" rid="F2">–14</xref><xref ref-type="fig" rid="F9">68</xref><tp:nomenclature-citation-list><tp:nomenclature-citation><tp:taxon-name>Shirozuella bimaculata</tp:taxon-name><comment> Yu, 2000[1999]: 63; <xref ref-type="bibr" rid="B4">Ren et al. 2009</xref>: 42.</comment></tp:nomenclature-citation></tp:nomenclature-citation-list></tp:nomenclature><tp:treatment-sec sec-type="Diagnosis"><title>Diagnosis.</title><p>This species can be identified as follows: pronotum uniformly yellow (<xref ref-type="fig" rid="F2">Fig. 12</xref>), elytron black with a large yellow spot (<xref ref-type="fig" rid="F2">Fig. 12</xref>), penis short and stout (<xref ref-type="fig" rid="F1">Fig. 8</xref>), and penis guide short and subtriangular (<xref ref-type="fig" rid="F1">Figs 9–10</xref>).
                    </p></tp:treatment-sec><tp:treatment-sec sec-type="Description"><title>Description.</title><p>TL: 1.71–1.86mm, TW: 1.19–1.32mm, TH: 0.63–0.69mm, TL/TW: 1.41–1.44; PL/PW: 0.44–0.47; EL/EW: 1.08–1.14.</p><p>Body small, elongate oval, weakly convex, dorsum covered with relatively sparse pubescence (<xref ref-type="fig" rid="F2">Figs 12–14</xref>). Head yellow with maxillary palpus dark brown. Pronotum yellow, scutellum dark brown. Elytra blackish, with two large yellow spots placed on apical half, apex narrowly yellow. Ventral surfaces uniformly dark brown, legs yellow.
                    </p><p>Head moderately large (<xref ref-type="fig" rid="F1">Fig. 1</xref>), 0.35× elytral width (HW/EW=2.86); frontal surface of head capsule slightly convex; punctures on frons fine and sparse, separated by about 2.0–3.0× a diameter, with sparse long setae in punctures; eyes large, narrowly separated; widest interocular distance 2× narrowest width. Pronotum relatively small, 0.74× elytral width (PW/EW=1:1.36), pronotal punctures fine, inconspicuous, smaller than those on head, separated by 3.0–4.0× a diameter. Scutellum moderately large, triangular, visible from above. Punctures on elytra moderately large, irregular, obviously larger than those on pronotum, separated by 1.0–2.0× a diameter.
                    </p><p>Surface of prosternum slightly shagreened, punctures inconspicuous, with sparse short setae. Mesoventrite shiny and glabrous, punctures inconspicuous, with several short setae. Metaventrite broad and glabrous, median part concave, with complete median discrimen; punctures sparse and large, with short sparse setae. Abdominal postcoxal line complete, v-shaped, reaching to 2/3 length of ventrite 1, or almost touching posterior margin (<xref ref-type="fig" rid="F1">Fig. 6</xref>).
                    </p><p>Male genitalia: Penis short and stout, penis capsule with indistinct outer arm and short inner one (<xref ref-type="fig" rid="F1">Fig. 8</xref>); penis guide in lateral view slender, widest at base, tapering to apex, apex pointed and slightly curved (<xref ref-type="fig" rid="F1">Fig. 9</xref>); parameres slender, sparsely setose on apical half, about 1.65× as long as penis guide (<xref ref-type="fig" rid="F1">Fig. 9</xref>); penis guide in ventral view short and stout, subtriangular, widest at base, tapering to apex, apex pointed (<xref ref-type="fig" rid="F1">Fig. 10</xref>).
                    </p><p>Female genitalia: Coxites elongate, about 3.0 times as long as wide, tapering to blunt, darker apices, styli distinct, with short terminal setae (<xref ref-type="fig" rid="F1">Fig. 11</xref>); spermatheca not sclerotized.
                    </p></tp:treatment-sec><tp:treatment-sec sec-type="Types examined"><title>Types examined.</title><p><bold>Holotype:</bold> 1♀, <bold>China, Henan:</bold> Huangshian, Laojieling, Taiping Town, Xixia County, [<named-content xmlns:xlink="http://www.w3.org/1999/xlink" content-type="dwc:verbatimCoordinates" xlink:type="simple">33°37.53'N, 111°46.17'E</named-content>], ca 1500m, 19.vii.1998, Yu Guoyue leg. (BAAF).<!--PageBreak-->
                    </p></tp:treatment-sec><tp:treatment-sec sec-type="Other specimens examined"><title>Other specimens examined.</title><p>1♂1♀, <bold>China, Gansu:</bold> Maijishan Forest Park, Tianshui, [<named-content xmlns:xlink="http://www.w3.org/1999/xlink" content-type="dwc:verbatimCoordinates" xlink:type="simple">34°20.81'N, 106°0.71'E</named-content>], ca 1500m, 10.viii.2008, Wang XM leg. (SCAU); 4♂♂, Maijishan Forest Park, Tianshui, [<named-content xmlns:xlink="http://www.w3.org/1999/xlink" content-type="dwc:verbatimCoordinates" xlink:type="simple">34°20.81'N, 106°0.71'E</named-content>], ca 1650m, 6.viii.2009, Wang XM et al. leg. (3♂♂ SCAU; 1♂ IOZ); <bold>Henan:</bold> 2♂♂2♀♀, Longy<!--PageBreak-->uwan Forest Park, Luanchuan, [<named-content xmlns:xlink="http://www.w3.org/1999/xlink" content-type="dwc:verbatimCoordinates" xlink:type="simple">33°41.16'N, 111°50.72'E</named-content>], ca 1400m, 11.vii.2009, Wang XM et al. Leg. (1♂1♀ SCAU, 1♂1♀ IOZ); <bold>Shaanxi:</bold> 2♂♂2♀♀, Xunyangba, Ningshan, [<named-content xmlns:xlink="http://www.w3.org/1999/xlink" content-type="dwc:verbatimCoordinates" xlink:type="simple">33°32.87'N, 108°33.13'E</named-content>], ca 1600m, 23.vii.2009, Wang XM et al. Leg. (SCAU).
                    </p></tp:treatment-sec><tp:treatment-sec sec-type="Distribution"><title>Distribution.</title><p>China (Gansu, Henan, Shaanxi).</p><fig id="F2" position="float" orientation="portrait"><label>Figures 12–20.</label><caption><p><bold>12–14</bold> <italic><tp:taxon-name>Shirozuella bimaculata</tp:taxon-name></italic> Yu. <bold>12</bold> dorsal view; <bold>13</bold> lateral view <bold>14</bold> frontal view <bold>15–17</bold> <italic><tp:taxon-name>Shirozuella motuoensis</tp:taxon-name></italic> sp. n. <bold>15</bold> dorsal view <bold>16</bold> lateral view <bold>17</bold> frontal view <bold>18–20</bold> <italic><tp:taxon-name>Shirozuella nibagou</tp:taxon-name></italic> Yu.<bold>18</bold> dorsal view <bold>19</bold> lateral view <bold>20</bold> frontal view. Scale bars: 0.5mm.</p></caption><graphic xmlns:xlink="http://www.w3.org/1999/xlink" xlink:href="ZooKeys-182-087-g002.jpg" position="float" orientation="portrait" xlink:type="simple"/></fig><fig id="F3" position="float" orientation="portrait"><label>Figures 21–29.</label><caption><p><bold>21–23</bold> <italic><tp:taxon-name>Shirozuella tibetina</tp:taxon-name></italic> sp. n. <bold>21</bold> dorsal view; <bold>22</bold> lateral view <bold>23</bold> frontal view <bold>24–26</bold> <italic><tp:taxon-name>Shirozuella unciforma</tp:taxon-name></italic> sp. n. <bold>24</bold> dorsal view <bold>25</bold> lateral view <bold>26</bold> frontal view <bold>27–29</bold> <italic><tp:taxon-name>Shirozuella quadrimacularis</tp:taxon-name></italic> Yu<bold>27</bold> dorsal view <bold>28</bold> lateral view <bold>29</bold> frontal view. Scale bars: 0.5mm.</p></caption><graphic xmlns:xlink="http://www.w3.org/1999/xlink" xlink:href="ZooKeys-182-087-g003.jpg" position="float" orientation="portrait" xlink:type="simple"/></fig><fig id="F4" position="float" orientation="portrait"><label>Figures 30–35.</label><caption><p><bold>30–32</bold> <italic><tp:taxon-name>Shirozuella parenthesis</tp:taxon-name></italic> Yu <bold>30</bold> dorsal view <bold>31</bold> lateral view <bold>32</bold> frontal view <bold>33–35</bold> <italic><tp:taxon-name>Shirozuella guoyuei</tp:taxon-name></italic> sp. n. <bold>33</bold> dorsal view <bold>34</bold> lateral view <bold>35</bold> frontal view.Scale bars: 0.5mm.</p></caption><graphic xmlns:xlink="http://www.w3.org/1999/xlink" xlink:href="ZooKeys-182-087-g004.jpg" position="float" orientation="portrait" xlink:type="simple"/></fig></tp:treatment-sec><tp:treatment-sec><!--Section generated to contain objects referenced in tp:taxon-treatment.--><fig id="F1" position="float" orientation="portrait"><label>Figures 1–11.</label><caption><p><italic><tp:taxon-name>Shirozuella bimaculata</tp:taxon-name></italic> Yu. <bold>1</bold> head, frontal view <bold>2</bold> prothorax, ventral <bold>3</bold> antenna <bold>4</bold> mandible <bold>5</bold> maxilla <bold>6</bold> abdomen <bold>7</bold> hind leg <bold>8–10</bold> male genitalia <bold>8</bold> penis <bold>9</bold> tegmen, lateral view <bold>10</bold> tegmen, ventral view <bold>11</bold> female genitalia: ovipositor. Scale bars: <bold>1–2</bold>: 0.2mm; <bold>3–10</bold>: 0.1mm.</p></caption><graphic xmlns:xlink="http://www.w3.org/1999/xlink" xlink:href="ZooKeys-182-087-g001.jpg" position="float" orientation="portrait" xlink:type="simple"/></fig><fig id="F9" position="float" orientation="portrait"><label>Figure 68.</label><caption><p>Distribution map. ▲ <italic><tp:taxon-name>Shirozuella bimaculata</tp:taxon-name></italic> Yu ■ <italic><tp:taxon-name>Shirozuella motuoensis</tp:taxon-name></italic> sp. n. ● <italic><tp:taxon-name>Shirozuella nibagou</tp:taxon-name></italic> Yu ◆ <italic><tp:taxon-name>Shirozuella tibetina</tp:taxon-name></italic> sp. n. △ <italic><tp:taxon-name>Shirozuella unciforma</tp:taxon-name></italic> sp. n. □ <italic><tp:taxon-name>Shirozuella quadrimacularis</tp:taxon-name></italic> Yu ○ <italic><tp:taxon-name>Shirozuella parenthesis</tp:taxon-name></italic> Yu ◊ <italic><tp:taxon-name>Shirozuella guoyuei</tp:taxon-name></italic> sp. n.</p></caption><graphic xmlns:xlink="http://www.w3.org/1999/xlink" xlink:href="ZooKeys-182-087-g009.jpg" position="float" orientation="portrait" xlink:type="simple"/></fig></tp:treatment-sec><ref-list><ref id="B4"><mixed-citation xmlns:xlink="http://www.w3.org/1999/xlink" xlink:type="simple"><person-group><name name-style="western"><surname>Ren</surname><given-names>SX</given-names></name><name name-style="western"><surname>Wang</surname><given-names>XM</given-names></name><name name-style="western"><surname>Pang</surname><given-names>H</given-names></name><name name-style="western"><surname>Peng</surname><given-names>ZQ</given-names></name><name name-style="western"><surname>Zeng</surname><given-names>T</given-names></name></person-group> (<year>2009</year>)<source> Colored Pictorial Handbook of Ladybird Beetles in China.</source><publisher-name>Science Press</publisher-name>, <publisher-loc>Beijing</publisher-loc>, <lpage>336</lpage> pp.[In Chinese]</mixed-citation></ref></ref-list></tp:taxon-treatment>
