# Supplementary material for: The genus Shirozuella Sasaji (Coleoptera, Coccinellidae, Shirozuellini) from the Chinese mainland
Source: Zookeys. 2012 Apr 10;(182):87–108. doi: 10.3897/zookeys.182.2430 (PMC3337046; doi:10.3897/zookeys.182.2430)
Supplement: XML Treatment for Shirozuella motuoensis [file zookeys.182.2430-treatment3.xml]

<!DOCTYPE tp:taxon-treatment
  PUBLIC "-//TaxonX//DTD Taxonomic Treatment Publishing DTD v0 20100105//EN" "tax-treatment-NSO.dtd">
<tp:taxon-treatment xmlns:tp="http://www.plazi.org/taxpub"><tp:treatment-meta><mixed-citation publication-type="journal"><person-group><name><surname>Wang</surname><given-names>Xing-Min</given-names></name><name><surname>Ge</surname><given-names>Feng</given-names></name><name><surname>Ren</surname><given-names>Shun-Xiang</given-names></name></person-group><article-title>The genus <italic>Shirozuella</italic> Sasaji (Coleoptera, Coccinellidae, Shirozuellini) from the Chinese mainland</article-title><source>Zookeys</source><day>10</day><month>4</month><year>2012</year><volume>2012</volume><issue>182</issue><fpage>87</fpage><lpage>108</lpage><pub-id pub-id-type="doi">10.3897/zookeys.182.2430</pub-id></mixed-citation></tp:treatment-meta><tp:nomenclature><tp:taxon-name>
                        <tp:taxon-name-part taxon-name-part-type="genus">Shirozuella</tp:taxon-name-part>
                        <tp:taxon-name-part taxon-name-part-type="species">motuoensis</tp:taxon-name-part>
                    <object-id xmlns:xlink="http://www.w3.org/1999/xlink" xlink:type="simple">urn:lsid:zoobank.org:act:8705EDF0-F6A7-4298-94A6-8A9F2AB90F4F</object-id>
								<object-id xmlns:xlink="http://www.w3.org/1999/xlink" xlink:type="simple">http://species-id.net/wiki/Shirozuella_motuoensis</object-id>
								</tp:taxon-name><tp:taxon-status xmlns:xlink="http://www.w3.org/1999/xlink" xlink:type="simple">sp. n.</tp:taxon-status><xref ref-type="fig" rid="F2">Figs 15–17</xref><xref ref-type="fig" rid="F5">36–40</xref><xref ref-type="fig" rid="F9">68</xref></tp:nomenclature><tp:treatment-sec sec-type="Diagnosis"><title>Diagnosis.</title><p>This species is close to <italic><tp:taxon-name>Shirozuella bimaculata</tp:taxon-name></italic> in general appearance, but it is easily distinguished from the latter by the long and slender penis and the special shape of penis guide (<xref ref-type="fig" rid="F5">Figs 37–39</xref>).
                    </p></tp:treatment-sec><tp:treatment-sec sec-type="Description"><title>Description.</title><p>TL: 1.58–1.81mm, TW: 1.06–1.22mm, TH: 0.63–0.82mm, TL/TW: 1.49–1.50; PL/PW: 0.48–0.50; EL/EW: 1.14–1.31.</p><p>Body small, elongate oval, weakly convex, dorsum covered with relatively sparse pubescence (<xref ref-type="fig" rid="F2">Figs 15–17</xref>). Head yellow to yellowish brown, with labrum and maxillary palpus brown. Pronotum yellowish brown, scutellum dark brown. Elytra blackish, with two large yellow spots placed on apical half, apex narrowly yellow. Prosternum dark brown, meso- and metaventrite black, elytral epipleura and legs brown.
                    </p><p>Head moderately large, 0.41× elytral width (HW/EW=2.46); frontal surface of head capsule slightly convex and rather weakly anteriorly inclined below; punctures on frons fine and sparse, inconspicuous, separated by 2.0–4.0× a diameter, with sparse long setae in punctures; eyes relatively large, narrowly separated; widest interocular distance 1.3× narrowest width. Pronotum relatively small, 0.69× elytral width (PW/EW=1: 1.45), pronotal punctures very fine and inconspicuous, smaller than those on head, separated by 3.0–4.0× a diameter. Scutellum moderately large, triangular, visible from above. Punctures on elytra moderately large, irregular, obviously larger than those on pronotum, separated by 1.0–2.5× a diameter.</p><p>Surface of prosternum mat and slightly shagreened, punctures inconspicuous, with sparse short setae. Mesoventrite slightly shagreened, punctures inconspicuous, with several short setae. Metaventrite broad and glabrous, median part concave, with complete median discrimen; punctures sparse and fine, separated by 2.0–6.0× a diameter, with short sparse setae. Abdominal postcoxal line complete, v-shaped, touching posterior margin of ventrite 1 (<xref ref-type="fig" rid="F5">Fig. 36</xref>).
                    </p><p>Male genitalia: Penis long and slender, strongly curved at 2/5 length, distinctly swollen at middle, penis capsule small (<xref ref-type="fig" rid="F5">Fig. 37</xref>); penis guide in lateral view slender, widest at base, tapering to apex, apex pointed and slightly curved (<xref ref-type="fig" rid="F5">Fig. 38</xref>); parameres slender, sparsely setose on apical half, about 2× as long as penis guide, always strongly curved at apical 2/5 length (<xref ref-type="fig" rid="F5">Fig. 38</xref>); penis guide in ventral view short and stout, a<!--PageBreak-->lmost parallel at basal 2/3, then tapering to apex, apex truncated with a pair of small triangular projections on each side (<xref ref-type="fig" rid="F5">Fig. 39</xref>).
                    </p><p>Female genitalia: Coxities elongate, about 3.5× as long as wide, tapering to blunt, darker apices, styli small and distinct, with short terminal setae, apical area distinctly darkened (<xref ref-type="fig" rid="F5">Fig. 40</xref>); spermatheca not sclerotized.
                    </p></tp:treatment-sec><tp:treatment-sec sec-type="Types"><title>Types.</title><p><bold>Holotype:</bold> 1♂, <bold>China, Tibet:</bold> Hanmi, Motuo County, [<named-content xmlns:xlink="http://www.w3.org/1999/xlink" content-type="dwc:verbatimCoordinates" xlink:type="simple">29°°21.87'N, 95°7.75'E</named-content>], ca 2100m, 13.x.2009, Wang XM leg. (SCAU). <bold>Paratypes: China, Tibet:</bold> 2♀♀, same data as holotype; 1♂, Yarang village, Motuo, [<named-content xmlns:xlink="http://www.w3.org/1999/xlink" content-type="dwc:verbatimCoordinates" xlink:type="simple">29°17.70'N, 95°16.87'E</named-content>], ca 1000m, 24.x.2007, Wang XM leg. (SCAU).
                    </p></tp:treatment-sec><tp:treatment-sec sec-type="Distribution"><title>Distribution.</title><p>China (Tibet).</p></tp:treatment-sec><tp:treatment-sec sec-type="Etymology"><title>Etymology.</title><p>The specific epithet refers to Motuo, the type locality of this ladybird.</p></tp:treatment-sec><tp:treatment-sec><!--Section generated to contain objects referenced in tp:taxon-treatment.--><fig id="F2" position="float" orientation="portrait"><label>Figures 12–20.</label><caption><p><bold>12–14</bold> <italic><tp:taxon-name>Shirozuella bimaculata</tp:taxon-name></italic> Yu. <bold>12</bold> dorsal view; <bold>13</bold> lateral view <bold>14</bold> frontal view <bold>15–17</bold> <italic><tp:taxon-name>Shirozuella motuoensis</tp:taxon-name></italic> sp. n. <bold>15</bold> dorsal view <bold>16</bold> lateral view <bold>17</bold> frontal view <bold>18–20</bold> <italic><tp:taxon-name>Shirozuella nibagou</tp:taxon-name></italic> Yu.<bold>18</bold> dorsal view <bold>19</bold> lateral view <bold>20</bold> frontal view. Scale bars: 0.5mm.</p></caption><graphic xmlns:xlink="http://www.w3.org/1999/xlink" xlink:href="ZooKeys-182-087-g002.jpg" position="float" orientation="portrait" xlink:type="simple"/></fig><fig id="F5" position="float" orientation="portrait"><label>Figures 36–43.</label><caption><p><bold>36–40</bold> <italic><tp:taxon-name>Shirozuella motuoensis</tp:taxon-name></italic> sp. n. <bold>36</bold> abdomen <bold>37–39</bold> male genitalia <bold>37</bold> penis <bold>38</bold> tegmen, lateral view <bold>39</bold> tegmen, ventral view <bold>40</bold> female genitalia: ovipositor <bold>41–43</bold> <italic><tp:taxon-name>Shirozuella nibagou</tp:taxon-name></italic> Yu <bold>41</bold> abdomen <bold>42–43</bold> male genitalia <bold>42</bold> penis <bold>43</bold> tegmen, ventral view. Scale bars: 0.1 mm.</p></caption><graphic xmlns:xlink="http://www.w3.org/1999/xlink" xlink:href="ZooKeys-182-087-g005.jpg" position="float" orientation="portrait" xlink:type="simple"/></fig><fig id="F9" position="float" orientation="portrait"><label>Figure 68.</label><caption><p>Distribution map. ▲ <italic><tp:taxon-name>Shirozuella bimaculata</tp:taxon-name></italic> Yu ■ <italic><tp:taxon-name>Shirozuella motuoensis</tp:taxon-name></italic> sp. n. ● <italic><tp:taxon-name>Shirozuella nibagou</tp:taxon-name></italic> Yu ◆ <italic><tp:taxon-name>Shirozuella tibetina</tp:taxon-name></italic> sp. n. △ <italic><tp:taxon-name>Shirozuella unciforma</tp:taxon-name></italic> sp. n. □ <italic><tp:taxon-name>Shirozuella quadrimacularis</tp:taxon-name></italic> Yu ○ <italic><tp:taxon-name>Shirozuella parenthesis</tp:taxon-name></italic> Yu ◊ <italic><tp:taxon-name>Shirozuella guoyuei</tp:taxon-name></italic> sp. n.</p></caption><graphic xmlns:xlink="http://www.w3.org/1999/xlink" xlink:href="ZooKeys-182-087-g009.jpg" position="float" orientation="portrait" xlink:type="simple"/></fig></tp:treatment-sec></tp:taxon-treatment>
