# Supplementary material for: The genus Shirozuella Sasaji (Coleoptera, Coccinellidae, Shirozuellini) from the Chinese mainland
Source: Zookeys. 2012 Apr 10;(182):87–108. doi: 10.3897/zookeys.182.2430 (PMC3337046; doi:10.3897/zookeys.182.2430)
Supplement: XML Treatment for Shirozuella nibagou [file zookeys.182.2430-treatment4.xml]

<!DOCTYPE tp:taxon-treatment
  PUBLIC "-//TaxonX//DTD Taxonomic Treatment Publishing DTD v0 20100105//EN" "tax-treatment-NSO.dtd">
<tp:taxon-treatment xmlns:tp="http://www.plazi.org/taxpub"><tp:treatment-meta><mixed-citation publication-type="journal"><person-group><name><surname>Wang</surname><given-names>Xing-Min</given-names></name><name><surname>Ge</surname><given-names>Feng</given-names></name><name><surname>Ren</surname><given-names>Shun-Xiang</given-names></name></person-group><article-title>The genus <italic>Shirozuella</italic> Sasaji (Coleoptera, Coccinellidae, Shirozuellini) from the Chinese mainland</article-title><source>Zookeys</source><day>10</day><month>4</month><year>2012</year><volume>2012</volume><issue>182</issue><fpage>87</fpage><lpage>108</lpage><pub-id pub-id-type="doi">10.3897/zookeys.182.2430</pub-id></mixed-citation></tp:treatment-meta><tp:nomenclature><tp:taxon-name>
                        <tp:taxon-name-part taxon-name-part-type="genus">Shirozuella</tp:taxon-name-part>
                        <tp:taxon-name-part taxon-name-part-type="species">nibagou</tp:taxon-name-part>
                    <object-id xmlns:xlink="http://www.w3.org/1999/xlink" xlink:type="simple">http://species-id.net/wiki/Shirozuella_nibagou</object-id>
								</tp:taxon-name><tp:taxon-authority>Yu, 2000</tp:taxon-authority><xref ref-type="fig" rid="F2">Figs 18–20</xref><xref ref-type="fig" rid="F5">41–43</xref><xref ref-type="fig" rid="F9">68</xref><tp:nomenclature-citation-list><tp:nomenclature-citation><tp:taxon-name>Shirozuella nibagou</tp:taxon-name><comment>: Yu et al., 2000: 188.</comment></tp:nomenclature-citation></tp:nomenclature-citation-list></tp:nomenclature><tp:treatment-sec sec-type="Diagnosis"><title>Diagnosis.</title><p>This species is easily distinguished from other <italic><tp:taxon-name>Shirozuella</tp:taxon-name></italic> by black body and elytron with a yellowish curved spot (<xref ref-type="fig" rid="F2">Figs 18–19</xref>).
                    </p></tp:treatment-sec><tp:treatment-sec sec-type="Description"><title>Description.</title><p>TL: 1.88mm, TW: 1.19mm, TH: 0.76mm, TL/TW: 1.58; PL/PW: 0.56; EL/EW: 1.03.</p><p>Body small, elongate oval, weakly convex. Dorsum covered with relatively sparse pubescence (<xref ref-type="fig" rid="F2">Figs 18–20</xref>). Head black. Pronotum and scutellum black. Elytron blackish, with a curved large yellowish brown spot situated between 2/5 and 4/5 elytral length to apex. Underside uniformly dark.
                    </p><p>Head moderately large, 0.36× elytral width (HW/EW=2.77); frontal surface of head capsule flattened and rather weakly anteriorly inclined below; punctures on frons fine and sparse, separated by 2.0–3.0× a diameter, with sparse long setae in punctures; eyes relatively large, narrowly separated; widest interocular distance 1.3× narrowest width. Pronotum 0.69× elytral width (PW/EW=1: 1.44), pronotal punctures very fine, inconspicuous, smaller than those on head. Scutellum moderately large, triangular, visible from above. Punctures on elytra large, irregular, obviously larger than those on head, separated by 0.2–0.5× a diameter.</p><p>Surface of prosternum slightly mat and shagreened, punctures inconspicuous, with sparse short setae. Mesoventrite shiny and glabrous, punctures inconspicuous, with several short setae. Metaventrite broad and glabrous, median part concave, with complete median discrimen; punctures sparse and fine, with short sparse setae. Abdominal postcoxal line complete, reaching to 1/2 length of ventrite 1, then recurved basally (<xref ref-type="fig" rid="F5">Fig. 41</xref>).
                    </p><p>Male genitalia: Penis short and stout, penis capsule indistinct, apex rounded by membrane (<xref ref-type="fig" rid="F5">Fig. 42</xref>); penis guide in lateral view slender, widest at base, tapering to apex, apex pointed and slightly curved; parameres slender, sparsely setose; penis guide <!--PageBreak-->in ventral view short and stout, parallel at basal 6/7, then converging sharply to teat-like tip (<xref ref-type="fig" rid="F5">Fig. 43</xref>).
                    </p><p>Female genitalia: Coxities elongate, tapering to blunt, darker apices, styli small and distinct, with short terminal setae; spermatheca not sclerotized.</p></tp:treatment-sec><tp:treatment-sec sec-type="Types examined"><title>Types examined.</title><p><bold>Holotype:</bold> 1♂, <bold>China, Sichuan:</bold> Nibagou, Baoxing, [<named-content xmlns:xlink="http://www.w3.org/1999/xlink" content-type="dwc:verbatimCoordinates" xlink:type="simple">30°41.31'N, 102°42.87'E</named-content>], ca viii.1997, Guo H. leg. (BAAF). <bold>Paratype:</bold> 1♀, same data as holotype.
                    </p></tp:treatment-sec><tp:treatment-sec sec-type="Distribution"><title>Distribution.</title><p>China (Sichuan).</p></tp:treatment-sec><tp:treatment-sec><!--Section generated to contain objects referenced in tp:taxon-treatment.--><fig id="F2" position="float" orientation="portrait"><label>Figures 12–20.</label><caption><p><bold>12–14</bold> <italic><tp:taxon-name>Shirozuella bimaculata</tp:taxon-name></italic> Yu. <bold>12</bold> dorsal view; <bold>13</bold> lateral view <bold>14</bold> frontal view <bold>15–17</bold> <italic><tp:taxon-name>Shirozuella motuoensis</tp:taxon-name></italic> sp. n. <bold>15</bold> dorsal view <bold>16</bold> lateral view <bold>17</bold> frontal view <bold>18–20</bold> <italic><tp:taxon-name>Shirozuella nibagou</tp:taxon-name></italic> Yu.<bold>18</bold> dorsal view <bold>19</bold> lateral view <bold>20</bold> frontal view. Scale bars: 0.5mm.</p></caption><graphic xmlns:xlink="http://www.w3.org/1999/xlink" xlink:href="ZooKeys-182-087-g002.jpg" position="float" orientation="portrait" xlink:type="simple"/></fig><fig id="F5" position="float" orientation="portrait"><label>Figures 36–43.</label><caption><p><bold>36–40</bold> <italic><tp:taxon-name>Shirozuella motuoensis</tp:taxon-name></italic> sp. n. <bold>36</bold> abdomen <bold>37–39</bold> male genitalia <bold>37</bold> penis <bold>38</bold> tegmen, lateral view <bold>39</bold> tegmen, ventral view <bold>40</bold> female genitalia: ovipositor <bold>41–43</bold> <italic><tp:taxon-name>Shirozuella nibagou</tp:taxon-name></italic> Yu <bold>41</bold> abdomen <bold>42–43</bold> male genitalia <bold>42</bold> penis <bold>43</bold> tegmen, ventral view. Scale bars: 0.1 mm.</p></caption><graphic xmlns:xlink="http://www.w3.org/1999/xlink" xlink:href="ZooKeys-182-087-g005.jpg" position="float" orientation="portrait" xlink:type="simple"/></fig><fig id="F9" position="float" orientation="portrait"><label>Figure 68.</label><caption><p>Distribution map. ▲ <italic><tp:taxon-name>Shirozuella bimaculata</tp:taxon-name></italic> Yu ■ <italic><tp:taxon-name>Shirozuella motuoensis</tp:taxon-name></italic> sp. n. ● <italic><tp:taxon-name>Shirozuella nibagou</tp:taxon-name></italic> Yu ◆ <italic><tp:taxon-name>Shirozuella tibetina</tp:taxon-name></italic> sp. n. △ <italic><tp:taxon-name>Shirozuella unciforma</tp:taxon-name></italic> sp. n. □ <italic><tp:taxon-name>Shirozuella quadrimacularis</tp:taxon-name></italic> Yu ○ <italic><tp:taxon-name>Shirozuella parenthesis</tp:taxon-name></italic> Yu ◊ <italic><tp:taxon-name>Shirozuella guoyuei</tp:taxon-name></italic> sp. n.</p></caption><graphic xmlns:xlink="http://www.w3.org/1999/xlink" xlink:href="ZooKeys-182-087-g009.jpg" position="float" orientation="portrait" xlink:type="simple"/></fig></tp:treatment-sec></tp:taxon-treatment>
