# Supplementary material for: The genus Shirozuella Sasaji (Coleoptera, Coccinellidae, Shirozuellini) from the Chinese mainland
Source: Zookeys. 2012 Apr 10;(182):87–108. doi: 10.3897/zookeys.182.2430 (PMC3337046; doi:10.3897/zookeys.182.2430)
Supplement: XML Treatment for Shirozuella tibetina [file zookeys.182.2430-treatment5.xml]

<!DOCTYPE tp:taxon-treatment
  PUBLIC "-//TaxonX//DTD Taxonomic Treatment Publishing DTD v0 20100105//EN" "tax-treatment-NSO.dtd">
<tp:taxon-treatment xmlns:tp="http://www.plazi.org/taxpub"><tp:treatment-meta><mixed-citation publication-type="journal"><person-group><name><surname>Wang</surname><given-names>Xing-Min</given-names></name><name><surname>Ge</surname><given-names>Feng</given-names></name><name><surname>Ren</surname><given-names>Shun-Xiang</given-names></name></person-group><article-title>The genus <italic>Shirozuella</italic> Sasaji (Coleoptera, Coccinellidae, Shirozuellini) from the Chinese mainland</article-title><source>Zookeys</source><day>10</day><month>4</month><year>2012</year><volume>2012</volume><issue>182</issue><fpage>87</fpage><lpage>108</lpage><pub-id pub-id-type="doi">10.3897/zookeys.182.2430</pub-id></mixed-citation></tp:treatment-meta><tp:nomenclature><tp:taxon-name>
                        <tp:taxon-name-part taxon-name-part-type="genus">Shirozuella</tp:taxon-name-part>
                        <tp:taxon-name-part taxon-name-part-type="species">tibetina</tp:taxon-name-part>
                    <object-id xmlns:xlink="http://www.w3.org/1999/xlink" xlink:type="simple">urn:lsid:zoobank.org:act:BE699A24-2054-47FD-B1F2-D744ABBD67D0</object-id>
								<object-id xmlns:xlink="http://www.w3.org/1999/xlink" xlink:type="simple">http://species-id.net/wiki/Shirozuella_tibetina</object-id>
								</tp:taxon-name><tp:taxon-status xmlns:xlink="http://www.w3.org/1999/xlink" xlink:type="simple">sp. n.</tp:taxon-status><xref ref-type="fig" rid="F3">Figs 21–23</xref><xref ref-type="fig" rid="F6">44–48</xref><xref ref-type="fig" rid="F9">68</xref></tp:nomenclature><tp:treatment-sec sec-type="Diagnosis"><title>Diagnosis.</title><p>This species is close to <italic><tp:taxon-name>Shirozuella nibagou</tp:taxon-name></italic> in general appearance, but it can be distinguished from the latter as follows: posterior margin of abdominal postcoxal line reaching to 4/5 ventrite length (<xref ref-type="fig" rid="F6">Fig. 44</xref>), and elytral spots are not curved (<xref ref-type="fig" rid="F3">Figs 21–22</xref>). In <italic><tp:taxon-name>Shirozuella nibagou</tp:taxon-name></italic>, posterior margin of abdominal postcoxal line reaching to 1/2 ventrite length (<xref ref-type="fig" rid="F5">Fig. 41</xref>), and elytral spots are curved (<xref ref-type="fig" rid="F2">Figs 18–19</xref>). The male genitalia are also diagnostic.
                    </p><p>This species is also similar to <italic><tp:taxon-name>Shirozuella schawalleri</tp:taxon-name></italic> (Canepari &amp; Milanese, 1997) in general appearance, but it can be distinguished from the latter by elytra with a curved yellowish brown spot and elongated triangular coxities. In <italic><tp:taxon-name>Shirozuella schawalleri</tp:taxon-name></italic>, spots on elytra are straight and oblique and outer margins of coxities arcuate.
                    </p></tp:treatment-sec><tp:treatment-sec sec-type="Description"><title>Description.</title><p>TL: 1.68–1.75mm, TW: 1.02–1.12mm, TH: 0.66–0.76mm, TL/TW: 1.41–1.44; PL/PW: 0.51–0.52; EL/EW: 1.18–1.19.</p><p>Body small, elongate oval, weakly convex, dorsum covered with sparse pubescence (<xref ref-type="fig" rid="F3">Figs 21–23</xref>). Head black with maxillary palpus brown. Pronotum black with anterior slightly brown, scutellum black. Elytron black, with a curved yellowish brown spot situated between 2/5 and 4/5 elytral length to apex. Ventral surface dark, except elytral epipleura and legs brown.
                    </p><p>Head moderately large, 0.38× elytral width (HW/EW=2.62); frontal surface of head capsule flattened and rather weakly anteriorly inclined below; punctures on frons fine, separated by 2.0–4.0× a diameter, with sparse long setae in punctures; eyes relatively large, narrowly separated; widest interocular distance about 1.5× narrowest width. Pronotum 0.68× elytral width (PW/EW=1: 1.48), pronotal punctures very fine, smaller than those on head, separated by 2.0–4.0× a diameter. Scutellum moderately large, triangular. Punctures on elytra moderately large, obviously larger than those on pronotum, separated by 1.5–2.5× a diameter.</p><p>Pro- and mesoventrite slightly shagreened, punctures inconspicuous, with sparse short setae. Metaventrite broad and glabrous, median part concave, with complete median discrimen; punctures fine and sparse, separated by about 2.0–4.0× a diameter,<!--PageBreak--> with short sparse setae. Abdominal postcoxal line complete, reaching to 4/5 length of ventrite 1 (<xref ref-type="fig" rid="F6">Fig. 44</xref>).
                    </p><p>Male genitalia: Penis short and stout, penis capsule distinct, apex blunt and slightly swollen (<xref ref-type="fig" rid="F6">Fig. 45</xref>); penis guide in lateral view stout, widest at basal 2/5, apex pointed <!--PageBreak-->and curved (<xref ref-type="fig" rid="F6">Fig. 46</xref>); parameres slender, sparsely setose at apex, distinctly longer than penis guide (<xref ref-type="fig" rid="F6">Fig. 46</xref>); penis guide in ventral view short and stout, parallel at basal 10/11, then converging sharply to pointed apex (<xref ref-type="fig" rid="F6">Fig. 47</xref>).
                    </p><p>Female genitalia: Coxities elongate, subtriangular, about 3.5 × as long as wide, tapering to blunt, darker apices, styli small and distinct, with short terminal setae (<xref ref-type="fig" rid="F6">Fig. 48</xref>); spermatheca not sclerotized.
                    </p></tp:treatment-sec><tp:treatment-sec sec-type="Types"><title>Types.</title><p><bold>Holotype: China, Tibet:</bold> 1♂, Xiayadong town, Yadong, [<named-content xmlns:xlink="http://www.w3.org/1999/xlink" content-type="dwc:verbatimCoordinates" xlink:type="simple">28°29.29'N, 97°1.36'E</named-content>], ca 2800m, 1.x.2009, Wang XM et al. leg.(SCAU). <bold>Paratypes: Tibet:</bold> 1♂6♀♀, same data as holotype (SCAU); 2♀♀, North of Chayu City, [<named-content xmlns:xlink="http://www.w3.org/1999/xlink" content-type="dwc:verbatimCoordinates" xlink:type="simple">28°42.03'N, 97°27.77'E</named-content>], ca 2300m, 18.x.2007, Wang XM leg. (SCAU); 1♂1♀, Le Village, Cuona, [<named-content xmlns:xlink="http://www.w3.org/1999/xlink" content-type="dwc:verbatimCoordinates" xlink:type="simple">27°48.63'N, 91°44.98'E</named-content>], ca 2400m, 3.x.2009, Wang XM et al. Leg. (SCAU).
                    </p></tp:treatment-sec><tp:treatment-sec sec-type="Distribution"><title>Distribution.</title><p>China (Tibet).</p></tp:treatment-sec><tp:treatment-sec sec-type="Etymology"><title>Etymology.</title><p>The specific epithet is in reference to Tibet, the type locality of this ladybird.</p></tp:treatment-sec><tp:treatment-sec><!--Section generated to contain objects referenced in tp:taxon-treatment.--><fig id="F3" position="float" orientation="portrait"><label>Figures 21–29.</label><caption><p><bold>21–23</bold> <italic><tp:taxon-name>Shirozuella tibetina</tp:taxon-name></italic> sp. n. <bold>21</bold> dorsal view; <bold>22</bold> lateral view <bold>23</bold> frontal view <bold>24–26</bold> <italic><tp:taxon-name>Shirozuella unciforma</tp:taxon-name></italic> sp. n. <bold>24</bold> dorsal view <bold>25</bold> lateral view <bold>26</bold> frontal view <bold>27–29</bold> <italic><tp:taxon-name>Shirozuella quadrimacularis</tp:taxon-name></italic> Yu<bold>27</bold> dorsal view <bold>28</bold> lateral view <bold>29</bold> frontal view. Scale bars: 0.5mm.</p></caption><graphic xmlns:xlink="http://www.w3.org/1999/xlink" xlink:href="ZooKeys-182-087-g003.jpg" position="float" orientation="portrait" xlink:type="simple"/></fig><fig id="F6" position="float" orientation="portrait"><label>Figures 44–53.</label><caption><p><bold>44–48</bold> <italic><tp:taxon-name>Shirozuella tibetina</tp:taxon-name></italic> sp. n. <bold>44</bold> abdomen <bold>45–47</bold> male genitalia <bold>45</bold> penis <bold>46</bold> tegmen, lateral view <bold>47</bold> tegmen, ventral view <bold>48</bold> female genitalia: ovipositor. <bold>49–53</bold> <italic><tp:taxon-name>Shirozuella unciforma</tp:taxon-name></italic> sp. n. <bold>49</bold> abdomen; <bold>50–52</bold> male genitalia: <bold>50</bold> penis <bold>51</bold> tegmen, lateral view <bold>52</bold> tegmen, ventral view <bold>53</bold> female genitalia: ovipositor. Scale bars: 0.1 mm.</p></caption><graphic xmlns:xlink="http://www.w3.org/1999/xlink" xlink:href="ZooKeys-182-087-g006.jpg" position="float" orientation="portrait" xlink:type="simple"/></fig><fig id="F9" position="float" orientation="portrait"><label>Figure 68.</label><caption><p>Distribution map. ▲ <italic><tp:taxon-name>Shirozuella bimaculata</tp:taxon-name></italic> Yu ■ <italic><tp:taxon-name>Shirozuella motuoensis</tp:taxon-name></italic> sp. n. ● <italic><tp:taxon-name>Shirozuella nibagou</tp:taxon-name></italic> Yu ◆ <italic><tp:taxon-name>Shirozuella tibetina</tp:taxon-name></italic> sp. n. △ <italic><tp:taxon-name>Shirozuella unciforma</tp:taxon-name></italic> sp. n. □ <italic><tp:taxon-name>Shirozuella quadrimacularis</tp:taxon-name></italic> Yu ○ <italic><tp:taxon-name>Shirozuella parenthesis</tp:taxon-name></italic> Yu ◊ <italic><tp:taxon-name>Shirozuella guoyuei</tp:taxon-name></italic> sp. n.</p></caption><graphic xmlns:xlink="http://www.w3.org/1999/xlink" xlink:href="ZooKeys-182-087-g009.jpg" position="float" orientation="portrait" xlink:type="simple"/></fig><fig id="F5" position="float" orientation="portrait"><label>Figures 36–43.</label><caption><p><bold>36–40</bold> <italic><tp:taxon-name>Shirozuella motuoensis</tp:taxon-name></italic> sp. n. <bold>36</bold> abdomen <bold>37–39</bold> male genitalia <bold>37</bold> penis <bold>38</bold> tegmen, lateral view <bold>39</bold> tegmen, ventral view <bold>40</bold> female genitalia: ovipositor <bold>41–43</bold> <italic><tp:taxon-name>Shirozuella nibagou</tp:taxon-name></italic> Yu <bold>41</bold> abdomen <bold>42–43</bold> male genitalia <bold>42</bold> penis <bold>43</bold> tegmen, ventral view. Scale bars: 0.1 mm.</p></caption><graphic xmlns:xlink="http://www.w3.org/1999/xlink" xlink:href="ZooKeys-182-087-g005.jpg" position="float" orientation="portrait" xlink:type="simple"/></fig><fig id="F2" position="float" orientation="portrait"><label>Figures 12–20.</label><caption><p><bold>12–14</bold> <italic><tp:taxon-name>Shirozuella bimaculata</tp:taxon-name></italic> Yu. <bold>12</bold> dorsal view; <bold>13</bold> lateral view <bold>14</bold> frontal view <bold>15–17</bold> <italic><tp:taxon-name>Shirozuella motuoensis</tp:taxon-name></italic> sp. n. <bold>15</bold> dorsal view <bold>16</bold> lateral view <bold>17</bold> frontal view <bold>18–20</bold> <italic><tp:taxon-name>Shirozuella nibagou</tp:taxon-name></italic> Yu.<bold>18</bold> dorsal view <bold>19</bold> lateral view <bold>20</bold> frontal view. Scale bars: 0.5mm.</p></caption><graphic xmlns:xlink="http://www.w3.org/1999/xlink" xlink:href="ZooKeys-182-087-g002.jpg" position="float" orientation="portrait" xlink:type="simple"/></fig></tp:treatment-sec></tp:taxon-treatment>
