# Supplementary material for: The genus Shirozuella Sasaji (Coleoptera, Coccinellidae, Shirozuellini) from the Chinese mainland
Source: Zookeys. 2012 Apr 10;(182):87–108. doi: 10.3897/zookeys.182.2430 (PMC3337046; doi:10.3897/zookeys.182.2430)
Supplement: XML Treatment for Shirozuella unciforma [file zookeys.182.2430-treatment6.xml]

<!DOCTYPE tp:taxon-treatment
  PUBLIC "-//TaxonX//DTD Taxonomic Treatment Publishing DTD v0 20100105//EN" "tax-treatment-NSO.dtd">
<tp:taxon-treatment xmlns:tp="http://www.plazi.org/taxpub"><tp:treatment-meta><mixed-citation publication-type="journal"><person-group><name><surname>Wang</surname><given-names>Xing-Min</given-names></name><name><surname>Ge</surname><given-names>Feng</given-names></name><name><surname>Ren</surname><given-names>Shun-Xiang</given-names></name></person-group><article-title>The genus <italic>Shirozuella</italic> Sasaji (Coleoptera, Coccinellidae, Shirozuellini) from the Chinese mainland</article-title><source>Zookeys</source><day>10</day><month>4</month><year>2012</year><volume>2012</volume><issue>182</issue><fpage>87</fpage><lpage>108</lpage><pub-id pub-id-type="doi">10.3897/zookeys.182.2430</pub-id></mixed-citation></tp:treatment-meta><tp:nomenclature><tp:taxon-name>
                        <tp:taxon-name-part taxon-name-part-type="genus">Shirozuella</tp:taxon-name-part>
                        <tp:taxon-name-part taxon-name-part-type="species">unciforma</tp:taxon-name-part>
                    <object-id xmlns:xlink="http://www.w3.org/1999/xlink" xlink:type="simple">urn:lsid:zoobank.org:act:21E76C93-6EB3-4933-820B-46F86E2E142F</object-id>
								<object-id xmlns:xlink="http://www.w3.org/1999/xlink" xlink:type="simple">http://species-id.net/wiki/Shirozuella_unciforma</object-id>
								</tp:taxon-name><tp:taxon-status xmlns:xlink="http://www.w3.org/1999/xlink" xlink:type="simple">sp. n.</tp:taxon-status><xref ref-type="fig" rid="F3">Figs 24–26</xref><xref ref-type="fig" rid="F6">49–53</xref><xref ref-type="fig" rid="F9">68</xref></tp:nomenclature><tp:treatment-sec sec-type="Diagnosis"><title>Diagnosis.</title><p>This species is close to <italic><tp:taxon-name>Shirozuella tibetina</tp:taxon-name></italic>, but it can be distinguished from the latter as follows: elytral apex is distinct yellow (<xref ref-type="fig" rid="F3">Figs 24–25</xref>), penis apex is slightly swollen and penis guide’s apex unciform (<xref ref-type="fig" rid="F6">Figs 50–51</xref>). Coxities are also diagnostic (<xref ref-type="fig" rid="F6">Fig. 53</xref>).
                    </p></tp:treatment-sec><tp:treatment-sec sec-type="Description"><title>Description. </title><p>TL: 1.65–1.75mm, TW: 1.12–1.29mm, TH: 0.66–0.73mm, TL/TW: 1.36–1.47; PL/PW: 0.52–0.55; EL/EW: 1.05–1.12.</p><p>Body small, elongate oval, weakly convex, dorsum covered with relatively sparse pubescence (<xref ref-type="fig" rid="F3">Figs 24–26</xref>). Head brown to black. Pronotum black with anterior corners clearly yellowish brown, scutellum black. Elytron brown to black, with an elongate oblique yellowish brown spot situated between 2/5 and 4/5 elytral length to apex. Pro- and mesoventrite brown, metaventrite black, elytral epipleura brown. Legs brown with coxae yellow.
                    </p><p>Head moderately large (<xref ref-type="fig" rid="F3">Fig. 26</xref>), about 0.31× elytral width (HW/EW=3.25); frontal surface of head capsule slightly convex and rather weakly anteriorly inclined below; punctures on frons fine, separated by 2.0–2.5× a diameter, with sparse long setae in punctures; eyes relatively large, narrowly separated; widest interocular distance about 1.5× narrowest width. Pronotum relatively small, 0.62× elytral width (PW/EW=1: 1.63), pronotal punctures very fine, smaller than those on head, separated by 1.5–3.5× a diameter. Scutellum moderately large, triangular, visible from above. Elytra rather elongate and weakly convex, with conspicuous swelling near humeral edge. Punctures on elytra moderately large, irregular, obviously larger than those on pronotum, separated by 1.5–2.5× a diameter.<!--PageBreak-->
                    </p><p>Pro- and mesoventrite slightly shagreened, punctures inconspicuous, with several short setae. Metaventrite broad and glabrous, median part concave, with complete median discrimen; punctures sparse and fine, separated by 2.5–3.0× a diameter, with short sparse setae. Abdominal postcoxal line complete, reaching to 4/5 length of ventrite 1 (<xref ref-type="fig" rid="F6">Fig. 49</xref>).
                    </p><p>Male genitalia: Penis short and stout, penis capsule inconspicuous, apex rounded (<xref ref-type="fig" rid="F6">Fig. 50</xref>); penis guide in lateral view stout, widest at base, gradually tapering to 4/5 length, then abruptly narrowed, apex unciform (<xref ref-type="fig" rid="F6">Fig. 51</xref>); parameres slender, straight, sparsely setose at basal half, distinctly longer than penis guide; penis guide in ventral view short and stout, almost parallel at basal 4/5, then converging sharply to apex, apex slightly blunt (<xref ref-type="fig" rid="F6">Fig. 52</xref>).
                    </p><p>Female genitalia: Coxities elongate, subtriangular, about 2.5× as long as wide, tapering to blunt apices, styli very small and inconspicuous, each with short terminal setae (<xref ref-type="fig" rid="F6">Fig. 53</xref>); spermatheca not sclerotized.
                    </p></tp:treatment-sec><tp:treatment-sec sec-type="Types"><title>Types.</title><p><bold>Holotype:</bold> 1♂, <bold>China. Tibet:</bold> Hanmi, Motuo County, [<named-content xmlns:xlink="http://www.w3.org/1999/xlink" content-type="dwc:verbatimCoordinates" xlink:type="simple">29°21.87'N, 95°7.75'E</named-content>], ca 2100m, 13.x.2009, Wang XM leg. (SCAU). <bold>Paratype</bold>: 1♀, same data as holotype.
                    </p></tp:treatment-sec><tp:treatment-sec sec-type="Distribution"><title>Distribution.</title><p>China (Tibet).</p></tp:treatment-sec><tp:treatment-sec sec-type="Etymology"><title>Etymology.</title><p>The specific epithet is formed from the Latin adjective <italic>unciformus</italic>, referring to unciform apex of penis guide.
                    </p></tp:treatment-sec><tp:treatment-sec><!--Section generated to contain objects referenced in tp:taxon-treatment.--><fig id="F3" position="float" orientation="portrait"><label>Figures 21–29.</label><caption><p><bold>21–23</bold> <italic><tp:taxon-name>Shirozuella tibetina</tp:taxon-name></italic> sp. n. <bold>21</bold> dorsal view; <bold>22</bold> lateral view <bold>23</bold> frontal view <bold>24–26</bold> <italic><tp:taxon-name>Shirozuella unciforma</tp:taxon-name></italic> sp. n. <bold>24</bold> dorsal view <bold>25</bold> lateral view <bold>26</bold> frontal view <bold>27–29</bold> <italic><tp:taxon-name>Shirozuella quadrimacularis</tp:taxon-name></italic> Yu<bold>27</bold> dorsal view <bold>28</bold> lateral view <bold>29</bold> frontal view. Scale bars: 0.5mm.</p></caption><graphic xmlns:xlink="http://www.w3.org/1999/xlink" xlink:href="ZooKeys-182-087-g003.jpg" position="float" orientation="portrait" xlink:type="simple"/></fig><fig id="F6" position="float" orientation="portrait"><label>Figures 44–53.</label><caption><p><bold>44–48</bold> <italic><tp:taxon-name>Shirozuella tibetina</tp:taxon-name></italic> sp. n. <bold>44</bold> abdomen <bold>45–47</bold> male genitalia <bold>45</bold> penis <bold>46</bold> tegmen, lateral view <bold>47</bold> tegmen, ventral view <bold>48</bold> female genitalia: ovipositor. <bold>49–53</bold> <italic><tp:taxon-name>Shirozuella unciforma</tp:taxon-name></italic> sp. n. <bold>49</bold> abdomen; <bold>50–52</bold> male genitalia: <bold>50</bold> penis <bold>51</bold> tegmen, lateral view <bold>52</bold> tegmen, ventral view <bold>53</bold> female genitalia: ovipositor. Scale bars: 0.1 mm.</p></caption><graphic xmlns:xlink="http://www.w3.org/1999/xlink" xlink:href="ZooKeys-182-087-g006.jpg" position="float" orientation="portrait" xlink:type="simple"/></fig><fig id="F9" position="float" orientation="portrait"><label>Figure 68.</label><caption><p>Distribution map. ▲ <italic><tp:taxon-name>Shirozuella bimaculata</tp:taxon-name></italic> Yu ■ <italic><tp:taxon-name>Shirozuella motuoensis</tp:taxon-name></italic> sp. n. ● <italic><tp:taxon-name>Shirozuella nibagou</tp:taxon-name></italic> Yu ◆ <italic><tp:taxon-name>Shirozuella tibetina</tp:taxon-name></italic> sp. n. △ <italic><tp:taxon-name>Shirozuella unciforma</tp:taxon-name></italic> sp. n. □ <italic><tp:taxon-name>Shirozuella quadrimacularis</tp:taxon-name></italic> Yu ○ <italic><tp:taxon-name>Shirozuella parenthesis</tp:taxon-name></italic> Yu ◊ <italic><tp:taxon-name>Shirozuella guoyuei</tp:taxon-name></italic> sp. n.</p></caption><graphic xmlns:xlink="http://www.w3.org/1999/xlink" xlink:href="ZooKeys-182-087-g009.jpg" position="float" orientation="portrait" xlink:type="simple"/></fig></tp:treatment-sec></tp:taxon-treatment>
