# Supplementary material for: The genus Shirozuella Sasaji (Coleoptera, Coccinellidae, Shirozuellini) from the Chinese mainland
Source: Zookeys. 2012 Apr 10;(182):87–108. doi: 10.3897/zookeys.182.2430 (PMC3337046; doi:10.3897/zookeys.182.2430)
Supplement: XML Treatment for Shirozuella quadrimacularis [file zookeys.182.2430-treatment7.xml]

<!DOCTYPE tp:taxon-treatment
  PUBLIC "-//TaxonX//DTD Taxonomic Treatment Publishing DTD v0 20100105//EN" "tax-treatment-NSO.dtd">
<tp:taxon-treatment xmlns:tp="http://www.plazi.org/taxpub"><tp:treatment-meta><mixed-citation publication-type="journal"><person-group><name><surname>Wang</surname><given-names>Xing-Min</given-names></name><name><surname>Ge</surname><given-names>Feng</given-names></name><name><surname>Ren</surname><given-names>Shun-Xiang</given-names></name></person-group><article-title>The genus <italic>Shirozuella</italic> Sasaji (Coleoptera, Coccinellidae, Shirozuellini) from the Chinese mainland</article-title><source>Zookeys</source><day>10</day><month>4</month><year>2012</year><volume>2012</volume><issue>182</issue><fpage>87</fpage><lpage>108</lpage><pub-id pub-id-type="doi">10.3897/zookeys.182.2430</pub-id></mixed-citation></tp:treatment-meta><tp:nomenclature><tp:taxon-name>
                        <tp:taxon-name-part taxon-name-part-type="genus">Shirozuella</tp:taxon-name-part>
                        <tp:taxon-name-part taxon-name-part-type="species">quadrimacularis</tp:taxon-name-part>
                    <object-id xmlns:xlink="http://www.w3.org/1999/xlink" xlink:type="simple">http://species-id.net/wiki/Shirozuella_quadrimacularis</object-id>
								</tp:taxon-name><tp:taxon-authority>Yu, 2000</tp:taxon-authority><xref ref-type="fig" rid="F3">Figs 27–29</xref><xref ref-type="fig" rid="F7">54–58</xref><xref ref-type="fig" rid="F9">68</xref><tp:nomenclature-citation-list><tp:nomenclature-citation><tp:taxon-name>Shirozuella quadrimacularis</tp:taxon-name><comment>: <xref ref-type="bibr" rid="B13">Yu et al., 2000</xref>: 187; <xref ref-type="bibr" rid="B4">Ren et al. 2009</xref>: 42.</comment></tp:nomenclature-citation></tp:nomenclature-citation-list></tp:nomenclature><tp:treatment-sec sec-type="Diagnosis"><title>Diagnosis.</title><p>This species can be distinguished from other <italic><tp:taxon-name>Shirozuella</tp:taxon-name></italic> by elytra black with four longitudinal yellow spots (<xref ref-type="fig" rid="F3">Figs 27–28</xref>).
                    </p></tp:treatment-sec><tp:treatment-sec sec-type="Description"><title>Description.</title><p>TL: 1.86mm, TW: 1.2mm, TH: 0.71mm, TL/TW: 1.55; PL/PW: 0.42; EL/EW: 1.25.</p><p>Body small, elongate oval, weakly convex. Dorsum covered with relatively sparse pubescence (<xref ref-type="fig" rid="F3">Figs 27–28</xref>). Head black with mouth parts brown. Pronotum black, with lateral margins and anterior corners brown. Scutellum black. Elytron blackish, with two longitudinal yellow spots, one situated at middle of elytral length, less than its width from suture, the other spot smaller, situated slightly past middle, distance to lateral margin slightly more than width of spot, elytral apex slightly yellow. Ventral surfaces uniformly black, except elytral epipleura brown. Legs brown with coxae and tarsi yellow.
                    </p><p>Head moderately large (<xref ref-type="fig" rid="F3">Fig. 29</xref>), 0.40× elytral width (HW/EW=2.50); frontal surface of head capsule slightly convex and rather weakly anteriorly inclined below; punctures on frons fine and inconspicuous, with sparse long setae in punctures; eyes <!--PageBreak-->relatively large, narrowly separated; widest interocular distance about 1.5× narrowest width. Pronotum 0.68× elytral width (PW/EW=1: 1.48), pronotal punctures extremely fine, separated by 3.0–5.0× a diameter. Scutellum moderately large, triangular. Punctures on elytra moderately large, irregular, obviously larger than those on pronotum, separated by 1.0–2.0× a diameter.
                    </p><p>Pro- and mesoventrite slightly shagreened, punctures inconspicuous, with sparse short setae. Metaventrite broad and glabrous, median part concave, with complete median discrimen; punctures sparse and fine, with short sparse setae. Abdominal postcoxal line complete, v-shaped, touching 2/3 length of ventrite 1 (<xref ref-type="fig" rid="F6">Fig. 45</xref>).
                    </p><p>Male genitalia: Penis short and stout, penis capsule small, apex rounded by membrane (<xref ref-type="fig" rid="F7">Fig. 55</xref>); penis guide in lateral view stout, gradually narrowing to apex, apex pointed and curved (<xref ref-type="fig" rid="F7">Fig. 56</xref>); parameres slender, sparsely setose at apex, distinctly longer than penis guide (<xref ref-type="fig" rid="F7">Fig. 56</xref>); penis guide in ventral view short and stout, parallel at basal 10/11, then converging sharply to pointed apex (<xref ref-type="fig" rid="F7">Fig. 57</xref>).
                    </p><p>Female genitalia: Coxities elongate, about 3.5× as long as wide, tapering to blunt apices, styli small and distinct, with short terminal setae (<xref ref-type="fig" rid="F7">Fig. 58</xref>); spermatheca not sclerotized.
                    </p></tp:treatment-sec><tp:treatment-sec sec-type="Types examined"><title>Types examined.</title><p><bold>Holotype: China. Yunnan:</bold> 1♀, Lijiang, iv.1996, Yu GY leg. (BAAF).
                    </p></tp:treatment-sec><tp:treatment-sec sec-type="Other specimens examined"><title>Other specimens examined.</title><p><bold>China, Sichuan:</bold> 1♀, Dafengding, Meigu, [<named-content xmlns:xlink="http://www.w3.org/1999/xlink" content-type="dwc:verbatimCoordinates" xlink:type="simple">28°31.03'N, 103°18.22'E</named-content>], ca 2400m, 21.ix.2007, Wang XM leg. (SCAU); 1♂1♀, Pass 30km SW Mianning [<named-content xmlns:xlink="http://www.w3.org/1999/xlink" content-type="dwc:verbatimCoordinates" xlink:type="simple">28°27.87'N, 101°58.51'E</named-content>], ca 3000–3400m, 11–13.VII.2007, S. Murzin leg. (SCAU).
                    </p></tp:treatment-sec><tp:treatment-sec sec-type="Distribution"><title>Distribution.</title><p>China (Sichuan, Yunnan).</p><fig id="F5" position="float" orientation="portrait"><label>Figures 36–43.</label><caption><p><bold>36–40</bold> <italic><tp:taxon-name>Shirozuella motuoensis</tp:taxon-name></italic> sp. n. <bold>36</bold> abdomen <bold>37–39</bold> male genitalia <bold>37</bold> penis <bold>38</bold> tegmen, lateral view <bold>39</bold> tegmen, ventral view <bold>40</bold> female genitalia: ovipositor <bold>41–43</bold> <italic><tp:taxon-name>Shirozuella nibagou</tp:taxon-name></italic> Yu <bold>41</bold> abdomen <bold>42–43</bold> male genitalia <bold>42</bold> penis <bold>43</bold> tegmen, ventral view. Scale bars: 0.1 mm.</p></caption><graphic xmlns:xlink="http://www.w3.org/1999/xlink" xlink:href="ZooKeys-182-087-g005.jpg" position="float" orientation="portrait" xlink:type="simple"/></fig><fig id="F6" position="float" orientation="portrait"><label>Figures 44–53.</label><caption><p><bold>44–48</bold> <italic><tp:taxon-name>Shirozuella tibetina</tp:taxon-name></italic> sp. n. <bold>44</bold> abdomen <bold>45–47</bold> male genitalia <bold>45</bold> penis <bold>46</bold> tegmen, lateral view <bold>47</bold> tegmen, ventral view <bold>48</bold> female genitalia: ovipositor. <bold>49–53</bold> <italic><tp:taxon-name>Shirozuella unciforma</tp:taxon-name></italic> sp. n. <bold>49</bold> abdomen; <bold>50–52</bold> male genitalia: <bold>50</bold> penis <bold>51</bold> tegmen, lateral view <bold>52</bold> tegmen, ventral view <bold>53</bold> female genitalia: ovipositor. Scale bars: 0.1 mm.</p></caption><graphic xmlns:xlink="http://www.w3.org/1999/xlink" xlink:href="ZooKeys-182-087-g006.jpg" position="float" orientation="portrait" xlink:type="simple"/></fig></tp:treatment-sec><tp:treatment-sec><!--Section generated to contain objects referenced in tp:taxon-treatment.--><fig id="F3" position="float" orientation="portrait"><label>Figures 21–29.</label><caption><p><bold>21–23</bold> <italic><tp:taxon-name>Shirozuella tibetina</tp:taxon-name></italic> sp. n. <bold>21</bold> dorsal view; <bold>22</bold> lateral view <bold>23</bold> frontal view <bold>24–26</bold> <italic><tp:taxon-name>Shirozuella unciforma</tp:taxon-name></italic> sp. n. <bold>24</bold> dorsal view <bold>25</bold> lateral view <bold>26</bold> frontal view <bold>27–29</bold> <italic><tp:taxon-name>Shirozuella quadrimacularis</tp:taxon-name></italic> Yu<bold>27</bold> dorsal view <bold>28</bold> lateral view <bold>29</bold> frontal view. Scale bars: 0.5mm.</p></caption><graphic xmlns:xlink="http://www.w3.org/1999/xlink" xlink:href="ZooKeys-182-087-g003.jpg" position="float" orientation="portrait" xlink:type="simple"/></fig><fig id="F7" position="float" orientation="portrait"><label>Figures 54–63.</label><caption><p><bold>54–58</bold> <italic><tp:taxon-name>Shirozuella quadrimacularis</tp:taxon-name></italic> Yu <bold>54</bold> abdomen <bold>55–57</bold> male genitalia <bold>55</bold> penis <bold>56</bold> tegmen, lateral view <bold>57</bold> tegmen, ventral view <bold>58</bold> female genitalia: ovipositor <bold>59–63</bold> <italic><tp:taxon-name>Shirozuella parenthesis</tp:taxon-name></italic> Yu<bold>59</bold> abdomen <bold>60–62</bold> male genitalia <bold>60</bold> penis <bold>61</bold> tegmen, lateral view <bold>62</bold> tegmen, ventral view <bold>63</bold> female genitalia ovipositor. Scale bars: 0.1 mm. </p></caption><graphic xmlns:xlink="http://www.w3.org/1999/xlink" xlink:href="ZooKeys-182-087-g007.jpg" position="float" orientation="portrait" xlink:type="simple"/></fig><fig id="F9" position="float" orientation="portrait"><label>Figure 68.</label><caption><p>Distribution map. ▲ <italic><tp:taxon-name>Shirozuella bimaculata</tp:taxon-name></italic> Yu ■ <italic><tp:taxon-name>Shirozuella motuoensis</tp:taxon-name></italic> sp. n. ● <italic><tp:taxon-name>Shirozuella nibagou</tp:taxon-name></italic> Yu ◆ <italic><tp:taxon-name>Shirozuella tibetina</tp:taxon-name></italic> sp. n. △ <italic><tp:taxon-name>Shirozuella unciforma</tp:taxon-name></italic> sp. n. □ <italic><tp:taxon-name>Shirozuella quadrimacularis</tp:taxon-name></italic> Yu ○ <italic><tp:taxon-name>Shirozuella parenthesis</tp:taxon-name></italic> Yu ◊ <italic><tp:taxon-name>Shirozuella guoyuei</tp:taxon-name></italic> sp. n.</p></caption><graphic xmlns:xlink="http://www.w3.org/1999/xlink" xlink:href="ZooKeys-182-087-g009.jpg" position="float" orientation="portrait" xlink:type="simple"/></fig></tp:treatment-sec><ref-list><ref id="B13"><mixed-citation xmlns:xlink="http://www.w3.org/1999/xlink" xlink:type="simple"><person-group><name name-style="western"><surname>Yu</surname><given-names>GY</given-names></name><name name-style="western"><surname>Montgomery</surname><given-names>M</given-names></name><name name-style="western"><surname>Yao</surname><given-names>D</given-names></name></person-group> (<year>2000</year>)<article-title> Lady Beetles (Coleoptera: Coccinellidae) from Chinese Hemlocks infested with the Hemlock Woolly Adegid, <italic>Adelges tsugae</italic> Annand (Homoptera: Adelgidae).</article-title><source>The Coleopterists Bulletin </source><volume>54</volume> (<issue>2</issue>): <fpage>154</fpage>-<lpage>199</lpage>. doi: <ext-link ext-link-type="uri" xlink:href="http://dx.doi.org/10.1649/0010-065X(2000)054[0154:LBCCFC]2.0.CO" xlink:type="simple">10.1649/0010-065X(2000)054[0154:LBCCFC]2.0.CO</ext-link>;2</mixed-citation></ref><ref id="B4"><mixed-citation xmlns:xlink="http://www.w3.org/1999/xlink" xlink:type="simple"><person-group><name name-style="western"><surname>Ren</surname><given-names>SX</given-names></name><name name-style="western"><surname>Wang</surname><given-names>XM</given-names></name><name name-style="western"><surname>Pang</surname><given-names>H</given-names></name><name name-style="western"><surname>Peng</surname><given-names>ZQ</given-names></name><name name-style="western"><surname>Zeng</surname><given-names>T</given-names></name></person-group> (<year>2009</year>)<source> Colored Pictorial Handbook of Ladybird Beetles in China.</source><publisher-name>Science Press</publisher-name>, <publisher-loc>Beijing</publisher-loc>, <lpage>336</lpage> pp.[In Chinese]</mixed-citation></ref></ref-list></tp:taxon-treatment>
