# Supplementary material for: The genus Shirozuella Sasaji (Coleoptera, Coccinellidae, Shirozuellini) from the Chinese mainland
Source: Zookeys. 2012 Apr 10;(182):87–108. doi: 10.3897/zookeys.182.2430 (PMC3337046; doi:10.3897/zookeys.182.2430)
Supplement: XML Treatment for Shirozuella parenthesis [file zookeys.182.2430-treatment8.xml]

<!DOCTYPE tp:taxon-treatment
  PUBLIC "-//TaxonX//DTD Taxonomic Treatment Publishing DTD v0 20100105//EN" "tax-treatment-NSO.dtd">
<tp:taxon-treatment xmlns:tp="http://www.plazi.org/taxpub"><tp:treatment-meta><mixed-citation publication-type="journal"><person-group><name><surname>Wang</surname><given-names>Xing-Min</given-names></name><name><surname>Ge</surname><given-names>Feng</given-names></name><name><surname>Ren</surname><given-names>Shun-Xiang</given-names></name></person-group><article-title>The genus <italic>Shirozuella</italic> Sasaji (Coleoptera, Coccinellidae, Shirozuellini) from the Chinese mainland</article-title><source>Zookeys</source><day>10</day><month>4</month><year>2012</year><volume>2012</volume><issue>182</issue><fpage>87</fpage><lpage>108</lpage><pub-id pub-id-type="doi">10.3897/zookeys.182.2430</pub-id></mixed-citation></tp:treatment-meta><tp:nomenclature><tp:taxon-name>
                        <tp:taxon-name-part taxon-name-part-type="genus">Shirozuella</tp:taxon-name-part>
                        <tp:taxon-name-part taxon-name-part-type="species">parenthesis</tp:taxon-name-part>
                    <object-id xmlns:xlink="http://www.w3.org/1999/xlink" xlink:type="simple">http://species-id.net/wiki/Shirozuella_parenthesis</object-id>
								</tp:taxon-name><tp:taxon-authority>Yu, 2000</tp:taxon-authority><xref ref-type="fig" rid="F4">Figs 30–32</xref><xref ref-type="fig" rid="F7">59–63</xref><xref ref-type="fig" rid="F9">68</xref><tp:nomenclature-citation-list><tp:nomenclature-citation><tp:taxon-name>Shirozuella parenthesis</tp:taxon-name><comment> Yu, 2000[1999]: 62.</comment></tp:nomenclature-citation></tp:nomenclature-citation-list></tp:nomenclature><tp:treatment-sec sec-type="Diagnosis"><title>Diagnosis. </title><p>This species can be identified by pronotum yellowish brown, with a large quadrate black spot and black elytron with two large curved yellowish brown strips (<xref ref-type="fig" rid="F4">Figs 30–31</xref>).
                    </p></tp:treatment-sec><tp:treatment-sec sec-type="Description"><title>Description.</title><p>TL: 1.81–2.31mm, TW: 1.24–1.58mm, TH: 0.82–0.89mm, TL/TW: 1.46–1.47; PL/PW: 0.51–0.52; EL/EW: 1.10–1.15.</p><p>Body small, elongate oval, weakly convex. Dorsum covered with relatively sparse pubescence (<xref ref-type="fig" rid="F4">Figs 30–31</xref>). Head brown, with maxillary palpus dark brown. Pronotum yellowish brown, with a large quadrate black spot. Scutellum dark brown. Elytron black, with two large curved yellowish brown strips, one C-shaped, situated around out margin of humeral callus, connected to basal margin of elytron, another one v-shaped, situated between 2/5 and 4/5 elytral length to apex; apex of elytron narrowly yellowish brown. Ventral surfaces uniformly dark brown, except elytral epipleura and legs brown.<!--PageBreak-->
                    </p><p>Head moderately large (<xref ref-type="fig" rid="F4">Fig. 32</xref>), 0.37× elytral width (HW/EW=2.68); frontal surface of head capsule flatten and rather weakly anteriorly inclined below; punctures on frons fine and dense, separated by 1.5–2.0× a diameter, with sparse long setae in punctures; eyes relatively large, distinctly broader than interocular distance; widest interocular distance about 1.6× narrowest width. Pronotum relatively small, 0.67× elytral width (PW/EW=1: 1.50), pronotal punctures very fine, smaller than those on head, separated by 2.0–5.0× a diameter. Scutellum moderately large, triangular. Punctures on elytra moderately large, obviously larger than those on pronotum, separated by 1.0–3.0× a diameter.
                    </p><p>Pro- and mesoventrite slightly shagreened, punctures inconspicuous, with sparse short setae. Metaventrite broad and glabrous, median part flatten, with complete median discrimen; punctures on lateral area moderated large, separated by about 1.5–3.0× a diameter, with short sparse setae. Abdominal postcoxal line complete, reaching to 2/3 length of ventrite 1, then recurved basally (<xref ref-type="fig" rid="F7">Fig. 59</xref>).
                    </p><p>Male genitalia: Penis long and slender, penis capsule inconspicuous (<xref ref-type="fig" rid="F7">Fig. 60</xref>); penis guide in lateral view slender, widest at base, tapering to apex, apex pointed and <!--PageBreak-->curved (<xref ref-type="fig" rid="F7">Fig. 61</xref>); parameres slender, sparsely setose at apical half, longer than penis guide, apex curved (<xref ref-type="fig" rid="F7">Fig. 61</xref>); penis guide in ventral view almost parallel at basal 3/4, then gradually narrowing to apex, apex truncated (<xref ref-type="fig" rid="F7">Fig. 62</xref>).<!--PageBreak-->
                    </p><p>Female genitalia: Coxities elongate, subtriangular, about 5.3× as long as wide, tapering to blunt, darker apices, styli small and distinct, each with short terminal setae (<xref ref-type="fig" rid="F7">Fig. 63</xref>); spermatheca not sclerotized.
                    </p></tp:treatment-sec><tp:treatment-sec sec-type="Types examined"><title>Types examined.</title><p><bold>Holotype:</bold> 1♀, <bold>China, Henan:</bold> Huangshian, Laojieling, Taiping Town, Xixia County, [<named-content xmlns:xlink="http://www.w3.org/1999/xlink" content-type="dwc:verbatimCoordinates" xlink:type="simple">33°37.53'N, 111°46.17'E</named-content>], ca 1500m, 19.vii.1998, Yu GY leg. (BAAF).<!--PageBreak-->
                    </p></tp:treatment-sec><tp:treatment-sec sec-type="Other specimens examined"><title>Other specimens examined.</title><p>1♂2♀♀, <bold>China, Shanxi:</bold> Lishan National Natural Reserve, Yuanqu, [<named-content xmlns:xlink="http://www.w3.org/1999/xlink" content-type="dwc:verbatimCoordinates" xlink:type="simple">35°28.39'N, 112°9.45'E</named-content>], ca 800–1400m, 3.viii.2011, Wang XM et al. leg. (SCAU).
                    </p></tp:treatment-sec><tp:treatment-sec sec-type="Distribution"><title>Distribution.</title><p>China (Henan, Shanxi).</p></tp:treatment-sec><tp:treatment-sec><!--Section generated to contain objects referenced in tp:taxon-treatment.--><fig id="F4" position="float" orientation="portrait"><label>Figures 30–35.</label><caption><p><bold>30–32</bold> <italic><tp:taxon-name>Shirozuella parenthesis</tp:taxon-name></italic> Yu <bold>30</bold> dorsal view <bold>31</bold> lateral view <bold>32</bold> frontal view <bold>33–35</bold> <italic><tp:taxon-name>Shirozuella guoyuei</tp:taxon-name></italic> sp. n. <bold>33</bold> dorsal view <bold>34</bold> lateral view <bold>35</bold> frontal view.Scale bars: 0.5mm.</p></caption><graphic xmlns:xlink="http://www.w3.org/1999/xlink" xlink:href="ZooKeys-182-087-g004.jpg" position="float" orientation="portrait" xlink:type="simple"/></fig><fig id="F7" position="float" orientation="portrait"><label>Figures 54–63.</label><caption><p><bold>54–58</bold> <italic><tp:taxon-name>Shirozuella quadrimacularis</tp:taxon-name></italic> Yu <bold>54</bold> abdomen <bold>55–57</bold> male genitalia <bold>55</bold> penis <bold>56</bold> tegmen, lateral view <bold>57</bold> tegmen, ventral view <bold>58</bold> female genitalia: ovipositor <bold>59–63</bold> <italic><tp:taxon-name>Shirozuella parenthesis</tp:taxon-name></italic> Yu<bold>59</bold> abdomen <bold>60–62</bold> male genitalia <bold>60</bold> penis <bold>61</bold> tegmen, lateral view <bold>62</bold> tegmen, ventral view <bold>63</bold> female genitalia ovipositor. Scale bars: 0.1 mm. </p></caption><graphic xmlns:xlink="http://www.w3.org/1999/xlink" xlink:href="ZooKeys-182-087-g007.jpg" position="float" orientation="portrait" xlink:type="simple"/></fig><fig id="F9" position="float" orientation="portrait"><label>Figure 68.</label><caption><p>Distribution map. ▲ <italic><tp:taxon-name>Shirozuella bimaculata</tp:taxon-name></italic> Yu ■ <italic><tp:taxon-name>Shirozuella motuoensis</tp:taxon-name></italic> sp. n. ● <italic><tp:taxon-name>Shirozuella nibagou</tp:taxon-name></italic> Yu ◆ <italic><tp:taxon-name>Shirozuella tibetina</tp:taxon-name></italic> sp. n. △ <italic><tp:taxon-name>Shirozuella unciforma</tp:taxon-name></italic> sp. n. □ <italic><tp:taxon-name>Shirozuella quadrimacularis</tp:taxon-name></italic> Yu ○ <italic><tp:taxon-name>Shirozuella parenthesis</tp:taxon-name></italic> Yu ◊ <italic><tp:taxon-name>Shirozuella guoyuei</tp:taxon-name></italic> sp. n.</p></caption><graphic xmlns:xlink="http://www.w3.org/1999/xlink" xlink:href="ZooKeys-182-087-g009.jpg" position="float" orientation="portrait" xlink:type="simple"/></fig></tp:treatment-sec></tp:taxon-treatment>
