# Supplementary material for: The genus Shirozuella Sasaji (Coleoptera, Coccinellidae, Shirozuellini) from the Chinese mainland
Source: Zookeys. 2012 Apr 10;(182):87–108. doi: 10.3897/zookeys.182.2430 (PMC3337046; doi:10.3897/zookeys.182.2430)
Supplement: XML Treatment for Shirozuella guoyuei [file zookeys.182.2430-treatment9.xml]

<!DOCTYPE tp:taxon-treatment
  PUBLIC "-//TaxonX//DTD Taxonomic Treatment Publishing DTD v0 20100105//EN" "tax-treatment-NSO.dtd">
<tp:taxon-treatment xmlns:tp="http://www.plazi.org/taxpub"><tp:treatment-meta><mixed-citation publication-type="journal"><person-group><name><surname>Wang</surname><given-names>Xing-Min</given-names></name><name><surname>Ge</surname><given-names>Feng</given-names></name><name><surname>Ren</surname><given-names>Shun-Xiang</given-names></name></person-group><article-title>The genus <italic>Shirozuella</italic> Sasaji (Coleoptera, Coccinellidae, Shirozuellini) from the Chinese mainland</article-title><source>Zookeys</source><day>10</day><month>4</month><year>2012</year><volume>2012</volume><issue>182</issue><fpage>87</fpage><lpage>108</lpage><pub-id pub-id-type="doi">10.3897/zookeys.182.2430</pub-id></mixed-citation></tp:treatment-meta><tp:nomenclature><tp:taxon-name>
                        <tp:taxon-name-part taxon-name-part-type="genus">Shirozuella</tp:taxon-name-part>
                        <tp:taxon-name-part taxon-name-part-type="species">guoyuei</tp:taxon-name-part>
                    <object-id xmlns:xlink="http://www.w3.org/1999/xlink" xlink:type="simple">urn:lsid:zoobank.org:act:4A74A1CF-AAD1-4CD7-BFC9-0D275A23FB1A</object-id>
								<object-id xmlns:xlink="http://www.w3.org/1999/xlink" xlink:type="simple">http://species-id.net/wiki/Shirozuella_guoyuei</object-id>
								</tp:taxon-name><tp:taxon-status xmlns:xlink="http://www.w3.org/1999/xlink" xlink:type="simple">sp. n.</tp:taxon-status><xref ref-type="fig" rid="F4">Figs 33–35</xref><xref ref-type="fig" rid="F8">64-</xref><xref ref-type="fig" rid="F9">68</xref></tp:nomenclature><tp:treatment-sec sec-type="Diagnosis"><title>Diagnosis.</title><p>This species is colse to <italic><tp:taxon-name>Shirozuella parenthesis</tp:taxon-name></italic> in general appearance, but it can be distinguished from the latter by the distance between eyes (<xref ref-type="fig" rid="F4">Fig. 35</xref>), yellow pronotum (<xref ref-type="fig" rid="F4">Fig. 33</xref>), stout penis and penis guide (<xref ref-type="fig" rid="F8">Figs 65–67</xref>).
                    </p></tp:treatment-sec><tp:treatment-sec sec-type="Description"><title>Description.</title><p>TL: 1.94mm, TW: 1.32mm, TH: 0.73mm, TL/TW: 1.48; PL/PW: 0.53; EL/EW: 1.15.</p><p>Body small, elongate oval, weakly convex. Dorsum covered with relatively sparse pubescence (<xref ref-type="fig" rid="F4">Figs 33–34</xref>). Head brown, with terminal maxillary palpomere dark brown. Pronotum and scutellum yellow. Elytron black, with two large curved yellowish stripes, one c-shaped, situated around outer margin of humeral callus, connected to lateral margin of elytron, another one v-shaped, situated between 2/5 and 4/5 elytral <!--PageBreak-->length to apex, connected to elytral suture; apex of elytron yellow. Underside uniformly dark brown, except elytral epipleura and legs yellow.
                    </p><p>Head moderately large (<xref ref-type="fig" rid="F4">Fig. 35</xref>), 0.35× elytral width (HW/EW=2.86); frontal surface of head capsule slightly convex and rather weakly anteriorly inclined below; punctures on frons fine, separated by 0.5–1.5× a diameter, with sparse long setae in punctures; eyes relatively large, distinctly broader than interocular distance; widest interocular distance 3.2× narrowest width. Pronotum 0.66× elytral width (PW/EW=1: 1.51), pronotal punctures fine, smaller than those on head, separated by 1.0–3.0× a diameter. Scutellum moderately large, triangular. Punctures on elytra moderately large, irregular, obviously larger than those on pronotum, separated by 1.0–2.0× a diameter.
                    </p><p>Pro- and mesoventrite mat and shagreened, punctures inconspicuous, with sparse short setae. Metaventrite broad and glabrous, median part concaved, with complete median discrimen; punctures sparse and fine, separated by 2.0–3.0× a diameter, with short sparse setae. Abdominal postcoxal line complete, v-shaped, nearly reaching to posterior margin of ventrite 1 (<xref ref-type="fig" rid="F8">Fig. 64</xref>).
                    </p><p>Male genitalia: Penis short and stout, slightly curved, without penis capsule (<xref ref-type="fig" rid="F8">Fig. 65</xref>); penis guide in lateral view widest at base, gradually narrowed to apex, apex pointed and curved (<xref ref-type="fig" rid="F8">Fig. 66</xref>); parameres slender, sparsely setose at apical half, longer<!--PageBreak--> than penis guide, apex curved (<xref ref-type="fig" rid="F8">Fig. 66</xref>); penis guide in ventral view almost parallel at basal 6/7, then gradually narrowing to apex, apex truncated (<xref ref-type="fig" rid="F8">Fig. 67</xref>).
                    </p><p>Female genitalia: unknown.</p></tp:treatment-sec><tp:treatment-sec sec-type="Types"><title>Types.</title><p><bold>Holotype:</bold> 1♂, <bold>China, Hunan:</bold> Tianpingshan, Zhangjiajie, [<named-content xmlns:xlink="http://www.w3.org/1999/xlink" content-type="dwc:verbatimCoordinates" xlink:type="simple">29°43.02'N, 109°49.14'E</named-content>], ca 950m, 14.viii.2001, Peng ZQ leg. (SCAU).
                    </p></tp:treatment-sec><tp:treatment-sec sec-type="Distribution"><title>Distribution.</title><p>China (Hunan).
                    </p></tp:treatment-sec><tp:treatment-sec sec-type="Etymology"><title>Etymology.</title><p>The species is named after Dr. Yu Guoyue, an outstanding coccinellid taxonomist of China</p><fig id="F7" position="float" orientation="portrait"><label>Figures 54–63.</label><caption><p><bold>54–58</bold> <italic><tp:taxon-name>Shirozuella quadrimacularis</tp:taxon-name></italic> Yu <bold>54</bold> abdomen <bold>55–57</bold> male genitalia <bold>55</bold> penis <bold>56</bold> tegmen, lateral view <bold>57</bold> tegmen, ventral view <bold>58</bold> female genitalia: ovipositor <bold>59–63</bold> <italic><tp:taxon-name>Shirozuella parenthesis</tp:taxon-name></italic> Yu<bold>59</bold> abdomen <bold>60–62</bold> male genitalia <bold>60</bold> penis <bold>61</bold> tegmen, lateral view <bold>62</bold> tegmen, ventral view <bold>63</bold> female genitalia ovipositor. Scale bars: 0.1 mm. </p></caption><graphic xmlns:xlink="http://www.w3.org/1999/xlink" xlink:href="ZooKeys-182-087-g007.jpg" position="float" orientation="portrait" xlink:type="simple"/></fig><fig id="F8" position="float" orientation="portrait"><label>Figures 64–67.</label><caption><p><italic><tp:taxon-name>Shirozuella guoyuei</tp:taxon-name></italic> sp. n. <bold>64</bold> abdomen <bold>65–67</bold> male genitalia <bold>65</bold> penis <bold>66</bold> tegmen, lateral view <bold>67</bold> tegmen, ventral view. Scale bars: 0.1 mm.</p></caption><graphic xmlns:xlink="http://www.w3.org/1999/xlink" xlink:href="ZooKeys-182-087-g008.jpg" position="float" orientation="portrait" xlink:type="simple"/></fig><fig id="F9" position="float" orientation="portrait"><label>Figure 68.</label><caption><p>Distribution map. ▲ <italic><tp:taxon-name>Shirozuella bimaculata</tp:taxon-name></italic> Yu ■ <italic><tp:taxon-name>Shirozuella motuoensis</tp:taxon-name></italic> sp. n. ● <italic><tp:taxon-name>Shirozuella nibagou</tp:taxon-name></italic> Yu ◆ <italic><tp:taxon-name>Shirozuella tibetina</tp:taxon-name></italic> sp. n. △ <italic><tp:taxon-name>Shirozuella unciforma</tp:taxon-name></italic> sp. n. □ <italic><tp:taxon-name>Shirozuella quadrimacularis</tp:taxon-name></italic> Yu ○ <italic><tp:taxon-name>Shirozuella parenthesis</tp:taxon-name></italic> Yu ◊ <italic><tp:taxon-name>Shirozuella guoyuei</tp:taxon-name></italic> sp. n.</p></caption><graphic xmlns:xlink="http://www.w3.org/1999/xlink" xlink:href="ZooKeys-182-087-g009.jpg" position="float" orientation="portrait" xlink:type="simple"/></fig></tp:treatment-sec><tp:treatment-sec><!--Section generated to contain objects referenced in tp:taxon-treatment.--><fig id="F4" position="float" orientation="portrait"><label>Figures 30–35.</label><caption><p><bold>30–32</bold> <italic><tp:taxon-name>Shirozuella parenthesis</tp:taxon-name></italic> Yu <bold>30</bold> dorsal view <bold>31</bold> lateral view <bold>32</bold> frontal view <bold>33–35</bold> <italic><tp:taxon-name>Shirozuella guoyuei</tp:taxon-name></italic> sp. n. <bold>33</bold> dorsal view <bold>34</bold> lateral view <bold>35</bold> frontal view.Scale bars: 0.5mm.</p></caption><graphic xmlns:xlink="http://www.w3.org/1999/xlink" xlink:href="ZooKeys-182-087-g004.jpg" position="float" orientation="portrait" xlink:type="simple"/></fig></tp:treatment-sec></tp:taxon-treatment>
